# Supplementary material for: Turbidity and streamflow as real-time indicators of microbial risk for aquatic recreators
Source: Environ Monit Assess. 2026 Apr 28;198(5):513. doi: 10.1007/s10661-026-15370-6 (PMC13124811; doi:10.1007/s10661-026-15370-6)
Supplement: Supplementary file 1 — (ZIP 11.0 MB) [file 10661_2026_15370_MOESM1_ESM.zip]

Archive with 34 entries (23 files):
- supplemental/
- supplemental/confusion matrices/
- supplemental/confusion matrices/Des Moines235VsTurb_log_ConMatrixLog.png
- supplemental/confusion matrices/Des Moines2880VsTurb_log_ConMatrixLog.png
- supplemental/confusion matrices/Raccoon235VsTurb_log_ConMatrixLog.png
- supplemental/confusion matrices/Raccoon2880VsTurb_log_ConMatrixLog.png
- supplemental/confusion matrices/Thumbs.db
- supplemental/data/
- supplemental/data/In situ turbidity/
- supplemental/data/In situ turbidity/WQS0092_WQS0098_dts12.csv
- supplemental/data/Water quality/
- supplemental/data/Water quality/WQ.csv
- supplemental/load duration curves/
- supplemental/load duration curves/DM_LoadDuration.png
- supplemental/load duration curves/Raccoon_LoadDuration.png
- supplemental/load duration curves/Thumbs.db
- supplemental/model parameters and metrics/
- supplemental/model parameters and metrics/Streamflow/
- supplemental/model parameters and metrics/Streamflow/Des Moines_235_Flow.pdf
- supplemental/model parameters and metrics/Streamflow/Des Moines_2880_Flow.pdf
- supplemental/model parameters and metrics/Streamflow/Raccoon_235_Flow.pdf
- supplemental/model parameters and metrics/Streamflow/Raccoon_2880_Flow.pdf
- supplemental/model parameters and metrics/Turbidity/
- supplemental/model parameters and metrics/Turbidity/Des Moines_235_Turbidity.pdf
- supplemental/model parameters and metrics/Turbidity/Des Moines_2880_Turbidity.pdf
- supplemental/model parameters and metrics/Turbidity/Raccoon_235_Turbidity.pdf
- supplemental/model parameters and metrics/Turbidity/Raccoon_2880_Turbidity.pdf
- supplemental/model parameters and metrics/Turbidity and Streamflow/
- supplemental/model parameters and metrics/Turbidity and Streamflow/Des Moines_235_Turbidity and Streamflow.pdf
- supplemental/model parameters and metrics/Turbidity and Streamflow/Des Moines_2880_Turbidity and Streamflow.pdf
- supplemental/model parameters and metrics/Turbidity and Streamflow/Raccoon_235_Turbidity and Streamflow.pdf
- supplemental/model parameters and metrics/Turbidity and Streamflow/Raccoon_2880_Turbidity and Streamflow.pdf
- supplemental/python scripts/
- supplemental/python scripts/Water Trails Logit Model_python script.txt
