# Supplementary material for: Turbidity and streamflow as real-time indicators of microbial risk for aquatic recreators
Source: Environ Monit Assess. 2026 Apr 28;198(5):513. doi: 10.1007/s10661-026-15370-6 (PMC13124811; doi:10.1007/s10661-026-15370-6)
Supplement: Supplementary file 1 — (ZIP 11.0 MB) [file 10661_2026_15370_MOESM1_ESM.zip › supplemental/data/In situ turbidity/WQS0092_WQS0098_dts12.csv]

site_uid	datetime	turbi_mean	turbi_var	turbi_med	turbi_bes	turbi_min	turbi_max	temp_water
WQS0092	2019-10-02 11:55:00-05	91.27	107.43	88.93	89.71	76.55	137.8	20.5
WQS0092	2019-10-02 12:05:00-05	73.06	23.99	73.29	73.1	61.09	85.83	20.5
WQS0092	2019-10-02 12:10:00-05	73.86	30.93	73.78	73.87	59.88	87.49	20.5
WQS0092	2019-10-02 12:15:00-05	67.49	34.26	66.53	66.62	58.24	108.43	20.5
WQS0092	2019-10-02 12:30:00-05	72.86	28.67	71.83	72.12	64.4	88.89	20.5
WQS0092	2019-10-02 12:45:00-05	75.65	28.57	75.57	75.36	65.9	92.67	20.4
WQS0092	2019-10-02 13:00:00-05	64.62	18.62	63.93	64.07	56.63	76.2	20.4
WQS0092	2019-10-02 13:15:00-05	88.42	41.21	88.45	88.08	76.83	107.32	20.3
WQS0092	2019-10-02 13:30:00-05	72.67	19.74	71.91	72.13	65.01	84.81	20.3
WQS0092	2019-10-02 13:45:00-05	65.49	25.9	65.19	65.1	56.51	79.59	20.3
WQS0092	2019-10-02 14:00:00-05	61.68	28.16	60.58	60.84	52.41	75.4	20.4
WQS0092	2019-10-02 14:15:00-05	61.74	17.91	61.24	61.17	53.96	78.12	20.4
WQS0092	2019-10-02 14:30:00-05	62.61	32.76	62.83	62.51	50.48	77.71	20.4
WQS0092	2019-10-02 14:35:00-05	70.78	21.35	70.44	70.45	62.21	82.35	20.4
WQS0092	2019-10-02 14:40:00-05	56.51	19.22	56.29	56.13	47.02	69.86	20.4
WQS0092	2019-10-02 14:45:00-05	66.85	32.07	65.98	66.32	58.09	83.09	20.4
WQS0092	2019-10-02 14:50:00-05	61.03	20.48	61.21	60.98	50.24	73.44	20.4
WQS0092	2019-10-02 14:55:00-05	61.08	21.01	60.57	60.62	52.31	82.22	20.4
WQS0092	2019-10-02 15:00:00-05	68.45	27.47	67.22	67.63	58.86	82.39	20.4
WQS0092	2019-10-02 15:05:00-05	56.57	10.86	56.3	56.27	49.61	64.51	20.4
WQS0092	2019-10-02 15:10:00-05	57.52	24.23	56.47	56.7	47.65	75.37	20.4
WQS0092	2019-10-02 15:15:00-05	59.8	16.17	59.71	59.57	48.42	69.93	20.4
WQS0092	2019-10-02 15:20:00-05	57.72	11.88	57.33	57.29	51.33	70.14	20.4
WQS0092	2019-10-02 15:25:00-05	57.74	21.87	56.98	57.13	49.33	71.47	20.4
WQS0092	2019-10-02 15:30:00-05	56.75	17.15	55.65	56.18	50.7	69.24	20.4
WQS0092	2019-10-02 15:35:00-05	66.44	37.95	65.93	65.48	57.18	93.44	20.4
WQS0092	2019-10-02 15:40:00-05	56.54	23.65	56.08	56.18	47.07	71.67	20.4
WQS0092	2019-10-02 15:45:00-05	55.95	14.52	55.71	55.6	47.89	66.14	20.4
WQS0092	2019-10-02 15:50:00-05	56.89	27.9	56.25	56.32	47.15	77.02	20.4
WQS0092	2019-10-02 15:55:00-05	58.93	27.01	58.16	58.13	48.74	79.28	20.4
WQS0092	2019-10-02 16:00:00-05	52.73	10.28	52.84	52.6	46.11	60.38	20.4
WQS0092	2019-10-02 16:05:00-05	64.13	18.32	63.48	63.64	56.71	74.86	20.4
WQS0092	2019-10-02 16:10:00-05	48.19	7.28	47.79	47.95	43.58	53.15	20.4
WQS0092	2019-10-02 16:15:00-05	53.9	23.4	52.79	53.04	45.99	70.15	20.4
WQS0092	2019-10-02 16:20:00-05	60.47	25.45	59.81	59.95	49.16	76.61	20.4
WQS0092	2019-10-02 16:25:00-05	59.04	30.44	58.06	58.03	49.96	76.75	20.4
WQS0092	2019-10-02 16:30:00-05	53.18	13.78	52.69	52.73	45.81	65.42	20.4
WQS0092	2019-10-02 16:35:00-05	53.63	23.91	53.05	53.1	43.21	69.45	20.4
WQS0092	2019-10-02 16:40:00-05	51.62	15.51	50.97	51.1	43.56	67.49	20.4
WQS0092	2019-10-02 16:45:00-05	47.83	24.88	47.67	47.66	37.82	60.93	20.4
WQS0092	2019-10-02 16:50:00-05	49.83	24.88	48.23	48.86	43.43	72.75	20.4
WQS0092	2019-10-02 16:55:00-05	52.23	15.46	51.69	51.78	45.06	66.61	20.4
WQS0092	2019-10-02 17:00:00-05	57.4	17.26	57.18	57.11	47.49	69.13	20.4
WQS0092	2019-10-02 17:05:00-05	52.67	14.01	52.13	52.34	44.76	62.35	20.4
WQS0092	2019-10-02 17:10:00-05	49.39	23.12	48.87	48.82	41.25	65.11	20.4
WQS0092	2019-10-02 17:15:00-05	53.59	32.82	52.57	52.71	42.6	82.08	20.4
WQS0092	2019-10-02 17:20:00-05	50.1	14.28	49.59	49.67	42.85	63.43	20.4
WQS0092	2019-10-02 17:25:00-05	52.9	14.07	52.34	52.61	46.65	64.52	20.4
WQS0092	2019-10-02 17:30:00-05	52.57	12.53	52.1	52.13	45.94	66.9	20.4
WQS0092	2019-10-02 17:35:00-05	53.29	18.82	52.77	52.81	45.22	75.88	20.4
WQS0092	2019-10-02 17:40:00-05	58.88	11.01	58.3	58.71	52.02	67.73	20.3
WQS0092	2019-10-02 17:45:00-05	61.87	21.49	61.62	61.52	51.07	79.2	20.3
WQS0092	2019-10-02 17:50:00-05	52.97	15.29	52.69	52.73	45.54	65.64	20.3
WQS0092	2019-10-02 17:55:00-05	58	14.78	57.66	57.75	50.59	67.9	20.3
WQS0092	2019-10-02 18:00:00-05	51.19	21.7	49.83	50.37	43.28	71.42	20.3
WQS0092	2019-10-02 18:05:00-05	52.39	30.63	51.14	51.67	43.97	73.88	20.3
WQS0092	2019-10-02 18:10:00-05	52.51	18.09	52.55	52.16	44.12	62.92	20.3
WQS0092	2019-10-02 18:15:00-05	53.26	45.23	52.16	52.21	42.65	84.54	20.3
WQS0092	2019-10-02 18:20:00-05	56.3	34.69	55.56	55.86	44.07	75.01	20.3
WQS0092	2019-10-02 18:25:00-05	53.73	13.38	52.95	53.21	46.98	63.85	20.3
WQS0092	2019-10-02 18:30:00-05	54.63	17.75	54.29	54.35	46.79	67.5	20.3
WQS0092	2019-10-02 18:35:00-05	56.85	32.68	56.13	55.97	46.49	78.3	20.3
WQS0092	2019-10-02 18:40:00-05	50.99	13.96	50.94	50.87	44.08	60.43	20.3
WQS0092	2019-10-02 18:45:00-05	48.71	12	48.31	48.39	42.01	59.14	20.3
WQS0092	2019-10-02 18:50:00-05	52.53	31.67	52.06	52.02	43	71.18	20.3
WQS0092	2019-10-02 18:55:00-05	60.98	18.52	59.99	60.4	51.63	71.67	20.3
WQS0092	2019-10-02 19:00:00-05	49.34	15.54	49.01	49.03	41.78	63.91	20.3
WQS0092	2019-10-02 19:05:00-05	48.18	15.84	47.27	47.58	39.17	61.68	20.3
WQS0092	2019-10-02 19:10:00-05	51.49	17.52	51.17	51.3	41.56	62.04	20.3
WQS0092	2019-10-02 19:15:00-05	63.53	47.68	62.5	62.9	46.93	81.55	20.3
WQS0092	2019-10-02 19:20:00-05	51.12	12.74	50.84	50.91	43.51	59.91	20.3
WQS0092	2019-10-02 19:25:00-05	53.37	22.6	52.46	52.73	43.73	73.33	20.3
WQS0092	2019-10-02 19:30:00-05	55	13.61	54.17	54.47	48.33	67.05	20.3
WQS0092	2019-10-02 19:35:00-05	61.3	40.08	60.54	60.78	51.12	77.26	20.3
WQS0092	2019-10-02 19:40:00-05	57.09	10.37	56.77	56.99	48.8	65.43	20.3
WQS0092	2019-10-02 19:45:00-05	53.05	15.76	52.5	52.59	46.37	65.15	20.3
WQS0092	2019-10-02 19:50:00-05	50.53	17.68	50.11	50.01	43.49	67.36	20.3
WQS0092	2019-10-02 19:55:00-05	53.98	30.45	53.28	53.34	44.47	73.52	20.3
WQS0092	2019-10-02 20:00:00-05	49.87	17.77	49.15	49.35	42.19	71.29	20.3
WQS0092	2019-10-02 20:05:00-05	48.14	24.51	47.34	47.32	40.51	74.75	20.3
WQS0092	2019-10-02 20:10:00-05	50.66	8.97	51.08	50.91	44.14	58.82	20.3
WQS0092	2019-10-02 20:15:00-05	50.44	20.88	49.78	49.75	42.82	66.64	20.3
WQS0092	2019-10-02 20:20:00-05	47.46	15.49	46.99	47.12	40.78	57.8	20.3
WQS0092	2019-10-02 20:25:00-05	49.54	22.59	48.64	48.77	41.91	66.92	20.3
WQS0092	2019-10-02 20:30:00-05	52.3	35.95	51.38	51.35	43.73	72.02	20.3
WQS0092	2019-10-02 20:35:00-05	51.3	16.48	51.42	51.32	43.28	60.29	20.3
WQS0092	2019-10-02 20:40:00-05	50.26	17.46	50.36	50.09	43.23	61	20.3
WQS0092	2019-10-02 20:45:00-05	51.75	26.17	50.84	51.13	42.95	75.19	20.3
WQS0092	2019-10-02 20:50:00-05	48.81	26.14	47.92	47.96	39.73	70.82	20.3
WQS0092	2019-10-02 20:55:00-05	57.84	22.33	57.23	57.49	48.3	77.47	20.3
WQS0092	2019-10-02 21:00:00-05	50.2	35.95	48.73	49.02	39.96	68.54	20.3
WQS0092	2019-10-02 21:05:00-05	49.14	9.96	48.59	48.87	42.23	60.22	20.2
WQS0092	2019-10-02 21:10:00-05	53.54	9.97	53.29	53.4	46.89	64.36	20.2
WQS0092	2019-10-02 21:15:00-05	59.3	46.35	58.58	58.99	44.14	73.96	20.2
WQS0092	2019-10-02 21:20:00-05	45.32	15.6	44.53	44.66	39.31	65.57	20.2
WQS0092	2019-10-02 21:25:00-05	47.17	15.79	46.87	46.87	40.01	59.79	20.2
WQS0092	2019-10-02 21:30:00-05	52.28	19.4	51.76	51.95	42.76	68.34	20.2
WQS0092	2019-10-02 21:35:00-05	48.94	14.06	48.35	48.62	41	60.8	20.2
WQS0092	2019-10-02 21:40:00-05	45.25	11.06	44.73	44.89	39.45	56.45	20.2
WQS0092	2019-10-02 21:45:00-05	48.84	23	47.8	48.05	41.62	66.17	20.2
WQS0092	2019-10-02 21:50:00-05	46.1	14.63	45.96	46.02	38.56	57.94	20.2
WQS0092	2019-10-02 21:55:00-05	48.14	23.66	46.78	47.23	41.27	67.23	20.2
WQS0092	2019-10-02 22:00:00-05	52.28	45.38	51.61	51.52	41.09	86.97	20.2
WQS0092	2019-10-02 22:05:00-05	50.01	21.38	49.13	49.26	42.31	64.45	20.2
WQS0092	2019-10-02 22:10:00-05	52.3	21.93	51.94	52.05	41.52	64.59	20.2
WQS0092	2019-10-02 22:15:00-05	47.8	19.39	47.49	47.34	40.25	66.16	20.2
WQS0092	2019-10-02 22:20:00-05	46.6	21.33	46.18	46.23	38.7	59.87	20.2
WQS0092	2019-10-02 22:25:00-05	49.43	21.5	48.72	48.65	40.48	63.62	20.2
WQS0092	2019-10-02 22:30:00-05	46.71	20.37	46.33	46.57	36.13	60.18	20.2
WQS0092	2019-10-02 22:35:00-05	45.59	23.66	44.58	44.91	37.01	65	20.2
WQS0092	2019-10-02 22:40:00-05	51.69	27.2	50.44	50.62	44.03	65.57	20.2
WQS0092	2019-10-02 22:45:00-05	45.22	15.54	45.39	45.43	33.38	52.14	20.2
WQS0092	2019-10-02 22:50:00-05	45.92	15.02	45.54	45.55	38.99	60.53	20.1
WQS0092	2019-10-02 22:55:00-05	47.79	14.54	47.67	47.59	39.28	61.43	20.1
WQS0092	2019-10-02 23:00:00-05	46.86	12.98	46.58	46.34	39.81	59.17	20.1
WQS0092	2019-10-02 23:05:00-05	53.69	43.99	53.15	52.91	41.95	78.55	20.1
WQS0092	2019-10-02 23:10:00-05	45.02	13.21	44.63	44.71	36.69	54.85	20.1
WQS0092	2019-10-02 23:15:00-05	49.21	30.91	48.36	48.45	38.66	64.44	20.1
WQS0092	2019-10-02 23:20:00-05	46.86	10.97	46.49	46.62	40.3	55.76	20.1
WQS0092	2019-10-02 23:25:00-05	46.57	19.72	45.38	45.77	37.72	61.69	20.1
WQS0092	2019-10-02 23:30:00-05	46.29	30.09	45.24	45.25	38.98	73.61	20.1
WQS0092	2019-10-02 23:35:00-05	50.64	33.5	50.61	50.44	37.31	75.26	20.1
WQS0092	2019-10-02 23:40:00-05	48.42	28.75	48.04	48.09	38.2	73.22	20.1
WQS0092	2019-10-02 23:45:00-05	42.82	11.57	42.24	42.28	37.85	54.68	20.1
WQS0092	2019-10-02 23:50:00-05	50.49	37.17	49.86	49.8	39.76	82.54	20.1
WQS0092	2019-10-02 23:55:00-05	44.23	14.32	43.69	43.77	37.38	55.84	20.1
WQS0092	2019-10-03 00:00:00-05	42.39	13.27	41.57	41.78	35.97	56.08	20.1
WQS0092	2019-10-03 00:05:00-05	49.73	21.56	49.53	49.41	39.35	62.24	20.1
WQS0092	2019-10-03 00:10:00-05	46.94	12.6	46.83	46.67	41.34	62.32	20
WQS0092	2019-10-03 00:15:00-05	57.09	52.17	55.83	56.56	43.67	72.34	20
WQS0092	2019-10-03 00:20:00-05	46.96	24.71	46.2	46.45	38.91	73.13	20
WQS0092	2019-10-03 00:25:00-05	45.64	13.03	44.75	45.03	39.54	62.31	20
WQS0092	2019-10-03 00:30:00-05	45.74	14.28	45.51	45.44	37.27	56.84	20
WQS0092	2019-10-03 00:35:00-05	54.65	32.12	54.84	54.48	45.28	67.6	20
WQS0092	2019-10-03 00:40:00-05	48.7	16.72	48.01	48.12	40.76	59.5	20
WQS0092	2019-10-03 00:45:00-05	56.42	23.19	56.35	56.23	45.91	70.52	20
WQS0092	2019-10-03 00:50:00-05	49.34	23.97	48.92	49	38.15	72.32	20
WQS0092	2019-10-03 00:55:00-05	51.13	26.43	50.42	50.69	41.42	66.21	20
WQS0092	2019-10-03 01:00:00-05	48.41	23.79	47.14	47.46	40.1	64.51	20
WQS0092	2019-10-03 01:05:00-05	43.31	16.55	42.85	42.83	34.69	60.11	20
WQS0092	2019-10-03 01:10:00-05	46.06	21.67	44.92	45.13	39.36	64.4	20
WQS0092	2019-10-03 01:15:00-05	48.15	36.18	47.41	47.49	35.65	65.83	20
WQS0092	2019-10-03 01:20:00-05	50.19	20.06	49.9	49.9	38.63	65.41	20
WQS0092	2019-10-03 01:25:00-05	48.87	17.14	48.53	48.68	39.75	62.77	20
WQS0092	2019-10-03 01:30:00-05	43.06	13.8	43.22	43.04	35.16	51.16	20
WQS0092	2019-10-03 01:35:00-05	51.57	19.09	51.3	51.33	39.5	64.47	20
WQS0092	2019-10-03 01:40:00-05	48.16	22.17	46.92	47.41	39.5	68.02	19.9
WQS0092	2019-10-03 01:45:00-05	47.49	14.42	46.95	47.12	41.1	57.41	19.9
WQS0092	2019-10-03 01:50:00-05	51.93	19.75	51.15	51.42	42.28	63.01	19.9
WQS0092	2019-10-03 01:55:00-05	50.51	28	50.68	50.53	37.36	64.46	19.9
WQS0092	2019-10-03 02:00:00-05	49.82	19.65	48.96	49.16	42.46	64.86	19.9
WQS0092	2019-10-03 02:05:00-05	45.7	19.42	45.71	45.6	37.24	59.22	19.9
WQS0092	2019-10-03 02:10:00-05	49.7	15.64	48.74	49.08	42.05	61.23	19.9
WQS0092	2019-10-03 02:15:00-05	48.75	26.62	47.29	47.62	40.74	69.71	19.9
WQS0092	2019-10-03 02:20:00-05	42.84	13.57	42.76	42.56	36.27	53.7	19.9
WQS0092	2019-10-03 02:25:00-05	47.78	19.02	47.69	47.54	40.09	59.23	19.9
WQS0092	2019-10-03 02:30:00-05	44.06	17.63	43.27	43.38	37.9	69.86	19.9
WQS0092	2019-10-03 02:35:00-05	49.8	24.21	49.11	49.23	39.42	67.41	19.9
WQS0092	2019-10-03 02:40:00-05	56.88	64.72	55.37	55.83	44.07	83.28	19.8
WQS0092	2019-10-03 02:45:00-05	56.56	26.88	56.32	56.22	44.01	80.93	19.8
WQS0092	2019-10-03 02:50:00-05	51.22	26.39	50.92	50.92	40.63	66.6	19.8
WQS0092	2019-10-03 02:55:00-05	59.04	45.69	57.69	58.19	45.72	81.14	19.8
WQS0092	2019-10-03 03:00:00-05	57.74	60.65	56.74	56.84	43.34	95.84	19.8
WQS0092	2019-10-03 03:05:00-05	48.8	20.94	48.16	48.24	39.14	64.31	19.8
WQS0092	2019-10-03 03:10:00-05	53.17	28.38	52.6	52.48	42.96	82.84	19.8
WQS0092	2019-10-03 03:15:00-05	53.29	127.79	50.25	50.75	40.85	110.62	19.8
WQS0092	2019-10-03 03:20:00-05	55.8	25.23	55.46	55.63	45.67	73.12	19.8
WQS0092	2019-10-03 03:25:00-05	60.76	68.99	59.53	59.57	49.21	120.1	19.8
WQS0092	2019-10-03 03:30:00-05	55.87	24.55	54.8	55.3	46.61	69.4	19.8
WQS0092	2019-10-03 03:35:00-05	50.65	17.3	50.16	50.24	41.73	65.91	19.7
WQS0092	2019-10-03 03:40:00-05	49.53	23.58	48.87	48.95	41.05	72.91	19.7
WQS0092	2019-10-03 03:45:00-05	49.35	13.45	48.92	49.13	41.54	60.32	19.7
WQS0092	2019-10-03 03:50:00-05	53.7	25.08	52.94	53.34	44.31	68.81	19.7
WQS0092	2019-10-03 03:55:00-05	56.34	37.87	55.84	56	43.5	72.23	19.7
WQS0092	2019-10-03 04:00:00-05	58.15	37.92	57.89	57.71	46.35	80.53	19.7
WQS0092	2019-10-03 04:05:00-05	55.93	23.04	55.59	55.65	46.03	71.49	19.7
WQS0092	2019-10-03 04:10:00-05	55.27	23.15	54.99	55.07	44.35	66.81	19.7
WQS0092	2019-10-03 04:15:00-05	56.96	33.5	55.95	56.04	48.01	82.27	19.7
WQS0092	2019-10-03 04:20:00-05	52.5	27.51	51.66	52.1	42.39	65.41	19.6
WQS0092	2019-10-03 04:25:00-05	55.33	29.33	54.98	54.73	46.73	75.82	19.6
WQS0092	2019-10-03 04:30:00-05	48.78	12.04	48.66	48.73	39.04	57.14	19.6
WQS0092	2019-10-03 04:35:00-05	57.65	25.73	57.17	57.26	47.61	74.63	19.6
WQS0092	2019-10-03 04:40:00-05	58.21	42.32	56.94	57.23	46.74	81.66	19.6
WQS0092	2019-10-03 04:45:00-05	58.15	29.34	57.7	57.77	48.32	77.05	19.6
WQS0092	2019-10-03 04:50:00-05	60.44	39.74	59.37	59.63	49.54	96.03	19.6
WQS0092	2019-10-03 04:55:00-05	55.75	36.69	55.03	54.83	45.59	79.74	19.6
WQS0092	2019-10-07 08:50:00-05	49.32	5.4	49.15	49.14	44.21	55.65	15
WQS0092	2019-10-07 08:54:00-05	49.3	9.24	49.19	49.19	44.39	57.73	15
WQS0092	2019-10-07 08:55:00-05	48.51	3.63	48.17	48.38	43.68	53.59	15
WQS0092	2019-10-07 09:00:00-05	48.59	6.96	48.47	48.53	43.26	55.39	15.1
WQS0092	2019-10-07 09:05:00-05	51.1	19.58	51.03	50.96	42.13	63.45	15
WQS0092	2019-10-07 09:10:00-05	48.27	3.21	48.14	48.14	43.94	54.16	15
WQS0092	2019-10-07 09:15:00-05	49.25	9.94	49.13	49.06	43.44	59.37	15
WQS0092	2019-10-07 09:20:00-05	50.22	3.58	49.95	50.01	45.49	55.3	15
WQS0092	2019-10-07 09:25:00-05	52.77	12.55	52.28	52.34	46.23	64.75	15
WQS0092	2019-10-07 09:30:00-05	48.48	8	48.23	48.31	42.43	57.78	15
WQS0092	2019-10-07 09:35:00-05	53.38	12.52	53.02	53.19	45.67	63.49	15
WQS0092	2019-10-07 09:40:00-05	49.77	8.29	49.5	49.49	44.58	58.64	15
WQS0092	2019-10-07 09:45:00-05	49.36	6.42	49.08	49.05	44.84	56.36	15
WQS0092	2019-10-07 09:50:00-05	51.41	5.58	51.18	51.19	46.66	57.3	15
WQS0092	2019-10-07 09:55:00-05	49.97	12.26	49.55	49.65	44.82	69.53	15
WQS0092	2019-10-07 10:00:00-05	50.26	8.74	49.65	49.89	44.16	59.28	15
WQS0092	2019-10-07 10:05:00-05	49.94	14.78	49.8	49.72	42.64	61.92	15
WQS0092	2019-10-07 10:10:00-05	50.98	5.91	50.83	50.79	45.5	57.3	15
WQS0092	2019-10-07 10:15:00-05	49.42	4.17	49.43	49.39	44.52	54.95	15
WQS0092	2019-10-07 10:20:00-05	51.4	8.65	51.27	51.22	45.69	61.86	15.1
WQS0092	2019-10-07 10:25:00-05	52.91	10.86	52.44	52.68	46.19	70.61	15.1
WQS0092	2019-10-07 10:30:00-05	51.99	16.15	51.5	51.4	46.66	66.75	15.1
WQS0092	2019-10-07 10:35:00-05	49.69	7.12	49.57	49.56	43.19	57.32	15.1
WQS0092	2019-10-07 10:40:00-05	50.13	6.26	50.06	50.07	45.64	56.65	15.1
WQS0092	2019-10-07 10:45:00-05	51.97	7.15	51.58	51.67	46.88	59.63	15.1
WQS0092	2019-10-07 10:50:00-05	50.16	6.11	50.13	50.12	44.81	56.5	15.1
WQS0092	2019-10-07 10:55:00-05	51.04	5.62	50.63	50.77	46.49	58.18	15.1
WQS0092	2019-10-07 11:00:00-05	51.26	12.77	50.98	50.85	45.97	62.48	15.1
WQS0092	2019-10-07 11:05:00-05	48.57	5.29	48.46	48.42	44.58	55.26	15.1
WQS0092	2019-10-07 11:10:00-05	49.87	6.95	49.87	49.77	44.02	56.64	15.1
WQS0092	2019-10-07 11:15:00-05	52.08	10.07	51.53	51.62	46.56	62.67	15.1
WQS0092	2019-10-07 11:20:00-05	54.18	14.8	53.99	54.09	45.41	64.74	15.1
WQS0092	2019-10-07 11:25:00-05	50.24	4.78	50.01	50.06	45.65	55.31	15.1
WQS0092	2019-10-07 11:30:00-05	49.25	5.35	49.03	49.09	44.16	56.31	15.1
WQS0092	2019-10-07 11:35:00-05	50.47	4.6	51	50.67	45.04	54.57	15.1
WQS0092	2019-10-07 11:40:00-05	51.01	6.75	50.68	50.83	44.85	57.81	15.1
WQS0092	2019-10-07 11:45:00-05	49.78	8.25	49.45	49.53	44.68	59.27	15.1
WQS0092	2019-10-07 11:50:00-05	50.71	9.17	50.25	50.39	44.78	61.62	15.2
WQS0092	2019-10-07 11:55:00-05	50.41	3.29	50.25	50.28	46.44	56.6	15.1
WQS0092	2019-10-07 12:00:00-05	51.76	5.92	52.04	51.89	46.68	56.91	15.2
WQS0092	2019-10-07 12:05:00-05	51.31	8.22	51.27	51.26	43.66	58.48	15.2
WQS0092	2019-10-07 12:10:00-05	50.48	7.61	50.77	50.62	43.41	56.36	15.2
WQS0092	2019-10-07 12:15:00-05	48.89	10.18	48.78	48.64	43.37	57.18	15.2
WQS0092	2019-10-07 12:20:00-05	52.6	11.52	52.37	52.4	45.85	72.62	15.2
WQS0092	2019-10-07 12:25:00-05	50.44	4.6	49.99	50.06	47.1	57.97	15.2
WQS0092	2019-10-07 12:30:00-05	49.15	2.7	48.72	48.84	46.24	55.69	15.2
WQS0092	2019-10-07 12:35:00-05	50.74	5.47	50.5	50.51	45.82	61.29	15.2
WQS0092	2019-10-07 12:40:00-05	51.61	19.74	50.45	50.83	44.48	69.62	15.2
WQS0092	2019-10-07 12:45:00-05	51.98	15.56	52.22	52.11	43.5	62.32	15.2
WQS0092	2019-10-07 12:50:00-05	51.05	8.33	50.88	50.78	45.31	58.32	15.2
WQS0092	2019-10-07 12:55:00-05	52.18	8.77	52.19	52.18	44.21	58.41	15.3
WQS0092	2019-10-07 13:00:00-05	52.85	10.93	52.27	52.52	45.74	61.02	15.3
WQS0092	2019-10-07 13:05:00-05	49.71	3.11	49.59	49.62	45.39	57.27	15.3
WQS0092	2019-10-07 13:10:00-05	51.02	10.65	50.46	50.7	45.09	60.92	15.3
WQS0092	2019-10-07 13:15:00-05	51.57	11.58	51.42	51.53	43.5	62.92	15.3
WQS0092	2019-10-07 13:20:00-05	50.73	9.18	51.02	50.85	44.35	56.91	15.3
WQS0092	2019-10-07 13:25:00-05	49.11	4.6	48.74	48.86	45.38	56.14	15.3
WQS0092	2019-10-07 13:30:00-05	49.12	9.09	49.67	49.25	42.77	54.61	15.3
WQS0092	2019-10-07 13:35:00-05	52.16	8.72	52.47	52.11	46.14	61.92	15.3
WQS0092	2019-10-07 13:40:00-05	50.5	11.01	50.96	50.75	43.46	59.47	15.3
WQS0092	2019-10-07 13:45:00-05	50.8	3.87	50.6	50.63	47.39	57.93	15.3
WQS0092	2019-10-07 13:50:00-05	53.54	9.05	53.66	53.53	47.34	62.47	15.3
WQS0092	2019-10-07 13:55:00-05	49.26	2.9	49.2	49.16	44.82	53.99	15.3
WQS0092	2019-10-07 14:00:00-05	49.95	7.32	49.2	49.58	45.79	58.29	15.4
WQS0092	2019-10-07 14:05:00-05	51.61	10.08	51.39	51.48	45.44	58.27	15.4
WQS0092	2019-10-07 14:10:00-05	52.94	15.31	52.44	52.53	46.63	64.56	15.4
WQS0092	2019-10-07 14:15:00-05	50.92	13.24	49.99	50.16	45	60.28	15.4
WQS0092	2019-10-07 14:20:00-05	52.27	8.19	52.5	52.48	45.56	57.9	15.4
WQS0092	2019-10-07 14:25:00-05	50.11	4.02	49.91	49.88	45.97	56.92	15.4
WQS0092	2019-10-07 14:30:00-05	49.9	9.12	49.94	49.79	43.68	58.67	15.4
WQS0092	2019-10-07 14:35:00-05	49.62	5.34	49.28	49.38	45.48	55.3	15.4
WQS0092	2019-10-07 14:40:00-05	50.44	10.09	50.69	50.38	45.38	59.6	15.4
WQS0092	2019-10-07 14:45:00-05	48.94	24.58	48.12	48.3	43.29	69.5	15.4
WQS0092	2019-10-07 14:50:00-05	142.75	2624.76	128.76	131.25	66.03	286.39	15.4
WQS0092	2019-10-07 14:55:00-05	69.73	17.49	69.87	69.69	62.62	81.55	15.4
WQS0092	2019-10-07 15:00:00-05	63.51	11.68	63.15	62.97	56.96	75.33	15.4
WQS0092	2019-10-07 15:05:00-05	62.17	32.46	61.75	61.89	50.91	84.36	15.4
WQS0092	2019-10-07 15:10:00-05	56.73	12.22	57.06	56.88	50.03	66.2	15.4
WQS0092	2019-10-07 15:15:00-05	60.55	24.9	60.06	59.99	52.8	86.99	15.4
WQS0092	2019-10-07 15:20:00-05	52.69	14.53	51.7	52.24	46.42	66.75	15.4
WQS0092	2019-10-07 15:25:00-05	53	12.48	52.34	52.68	46.02	62.45	15.5
WQS0092	2019-10-07 15:30:00-05	50.2	3.56	50.14	50.18	45.1	55.2	15.5
WQS0092	2019-10-07 15:35:00-05	50.18	4.01	50.15	50.11	45.27	55.8	15.5
WQS0092	2019-10-07 15:40:00-05	51.81	4.2	51.6	51.6	48	58.96	15.5
WQS0092	2019-10-07 15:45:00-05	52.02	7.23	52.1	52.11	46.2	59.48	15.5
WQS0092	2019-10-07 15:50:00-05	49.99	6.43	49.84	49.86	44.4	56.57	15.5
WQS0092	2019-10-07 15:55:00-05	50.42	3.84	50.49	50.44	45.17	55.7	15.5
WQS0092	2019-10-07 16:00:00-05	50.25	8.16	50.08	50.13	44.31	60.66	15.5
WQS0092	2019-10-07 16:05:00-05	52.76	13.25	52.23	52.3	47.01	61.69	15.5
WQS0092	2019-10-07 16:10:00-05	49.16	4.76	48.86	48.86	44.55	56.46	15.5
WQS0092	2019-10-07 16:15:00-05	49.64	3.54	49.47	49.46	45.96	55.48	15.5
WQS0092	2019-10-07 16:20:00-05	51.12	7.47	50.71	50.75	44.63	61.1	15.5
WQS0092	2019-10-07 16:25:00-05	51.62	9.28	51.36	51.32	45.88	64.97	15.4
WQS0092	2019-10-07 16:30:00-05	49.9	4.78	49.79	49.75	45.48	56.51	15.4
WQS0092	2019-10-07 16:35:00-05	50.74	8.05	50.5	50.5	45.13	64.24	15.4
WQS0092	2019-10-07 16:40:00-05	50.64	5.55	50.42	50.44	45.34	57.49	15.4
WQS0092	2019-10-07 16:45:00-05	50.65	7.74	50.66	50.6	43.84	58.43	15.4
WQS0092	2019-10-07 16:50:00-05	47.54	4.24	47.62	47.54	42.36	53.34	15.4
WQS0092	2019-10-07 16:55:00-05	48.78	4.81	48.18	48.42	44.58	54.27	15.4
WQS0092	2019-10-07 17:00:00-05	52.23	9.99	51.93	51.96	46.15	64.49	15.4
WQS0092	2019-10-07 17:05:00-05	50.27	6.29	50.22	50.26	42.59	56.76	15.4
WQS0092	2019-10-07 17:10:00-05	47.67	5.32	47.58	47.62	41.61	53.12	15.4
WQS0092	2019-10-07 17:15:00-05	51.17	7.47	50.93	50.97	46.19	59.54	15.4
WQS0092	2019-10-07 17:20:00-05	49.03	6.69	49.21	49.16	43.24	53.43	15.4
WQS0092	2019-10-07 17:25:00-05	50.1	15.73	49.08	49.38	43.99	62.82	15.4
WQS0092	2019-10-07 17:30:00-05	51.28	7.57	50.96	51.06	46.66	57.54	15.4
WQS0092	2019-10-07 17:35:00-05	48.68	5.11	48.55	48.57	44.22	55	15.4
WQS0092	2019-10-07 17:40:00-05	50.46	51.74	49.36	49.33	43.82	95.07	15.4
WQS0092	2019-10-07 17:45:00-05	76.94	11931.6	49.74	50.04	44.37	842.33	15.3
WQS0092	2019-10-07 17:50:00-05	47.98	8.42	47.45	47.4	44.19	59.79	15.3
WQS0092	2019-10-07 17:55:00-05	48.06	4.15	47.8	47.8	44.83	53.97	15.3
WQS0092	2019-10-07 18:00:00-05	47.75	4.56	47.7	47.59	43.36	55.25	15.3
WQS0092	2019-10-07 18:05:00-05	53.74	12.26	53.97	53.79	46.09	63.24	15.3
WQS0092	2019-10-07 18:10:00-05	46.68	5.52	46.56	46.58	41.76	53.99	15.3
WQS0092	2019-10-07 18:15:00-05	48.47	8.97	48.32	48.15	43.35	58.71	15.3
WQS0092	2019-10-07 18:20:00-05	52.22	6.11	51.83	52.02	47.59	59.99	15.3
WQS0092	2019-10-07 18:25:00-05	46.99	4	46.6	46.71	43.4	56.81	15.3
WQS0092	2019-10-07 18:30:00-05	47.99	7.8	47.98	47.83	41.86	56.54	15.2
WQS0092	2019-10-07 18:35:00-05	49.41	4.74	49.33	49.29	44.95	54.43	15.2
WQS0092	2019-10-07 18:40:00-05	47.99	5.57	47.76	47.83	43.17	54.02	15.2
WQS0092	2019-10-07 18:45:00-05	47.8	4.79	47.62	47.6	42.85	54.29	15.2
WQS0092	2019-10-07 18:50:00-05	48.44	8.06	48.61	48.47	42.9	56.44	15.2
WQS0092	2019-10-07 18:55:00-05	47.77	5.66	47.34	47.45	43.99	56.34	15.2
WQS0092	2019-10-07 19:00:00-05	47.61	5.68	47.38	47.49	43.52	56.5	15.2
WQS0092	2019-10-07 19:05:00-05	46.9	10.33	46.25	46.36	41.08	62.27	15.1
WQS0092	2019-10-07 19:10:00-05	49.22	5.99	49.36	49.13	44.25	55.44	15.1
WQS0092	2019-10-07 19:15:00-05	48.16	14.59	47.95	47.85	41.67	69.33	15.1
WQS0092	2019-10-07 19:20:00-05	46.59	5.01	46.92	46.7	40.83	53.2	15.1
WQS0092	2019-10-07 19:25:00-05	49.09	9.64	48.56	48.71	43.98	63.13	15.1
WQS0092	2019-10-07 19:30:00-05	48.69	5.43	48.21	48.4	44.66	54.88	15.1
WQS0092	2019-10-07 19:35:00-05	46.36	3.6	45.93	46.02	42.85	53.29	15.1
WQS0092	2019-10-07 19:40:00-05	48.18	7.29	47.92	47.97	42.69	56.25	15.1
WQS0092	2019-10-07 19:45:00-05	48.1	9.52	47.8	47.86	42.83	57.16	15
WQS0092	2019-10-07 19:50:00-05	46.86	4.53	46.55	46.74	42.38	53.52	15
WQS0092	2019-10-07 19:55:00-05	46.26	1.48	46.03	46.07	44.41	49.59	15
WQS0092	2019-10-07 20:00:00-05	45.65	4.73	45.38	45.43	41.5	51.2	15
WQS0092	2019-10-07 20:05:00-05	46.61	5.95	46.45	46.42	41.77	53.56	15
WQS0092	2019-10-07 20:10:00-05	45.1	6.08	44.97	44.92	40.64	51.74	15
WQS0092	2019-10-07 20:15:00-05	47.04	7.64	47.1	46.94	41.24	56.9	15
WQS0092	2019-10-07 20:20:00-05	47.5	6.51	47.57	47.45	41.82	54.68	15
WQS0092	2019-10-07 20:25:00-05	46.29	6.76	46.09	46.13	40.8	54.28	15
WQS0092	2019-10-07 20:30:00-05	48.08	13.99	47.87	48.02	39.8	57.33	14.9
WQS0092	2019-10-07 20:35:00-05	45.77	6.36	45.83	45.76	41.02	53.52	14.9
WQS0092	2019-10-07 20:40:00-05	45.17	3.13	44.96	44.92	42.66	53.01	14.9
WQS0092	2019-10-07 20:45:00-05	46.24	8.43	46.3	46.01	41.04	56.95	14.9
WQS0092	2019-10-07 20:50:00-05	46.2	7.77	46.09	46.12	39.74	55.68	14.9
WQS0092	2019-10-07 20:55:00-05	45.89	7.97	45.79	45.74	41.08	53.72	14.9
WQS0092	2019-10-07 21:00:00-05	46.24	3.32	46.36	46.27	42.15	50.53	14.9
WQS0092	2019-10-07 21:05:00-05	46.17	4.21	46.01	46.08	41.51	51.18	14.9
WQS0092	2019-10-07 21:10:00-05	48.8	5.87	48.79	48.71	43.21	54.79	14.9
WQS0092	2019-10-07 21:15:00-05	45.4	2.54	45.28	45.33	41.79	50.04	14.9
WQS0092	2019-10-07 21:20:00-05	47.26	7.39	46.65	46.94	42.28	54.59	14.9
WQS0092	2019-10-07 21:25:00-05	47.15	11.04	46.96	46.86	41	57.38	14.9
WQS0092	2019-10-07 21:30:00-05	44.72	3.89	44.81	44.74	40.64	49.07	14.9
WQS0092	2019-10-07 21:35:00-05	44.27	4.25	44.24	44.2	40.44	50.55	14.9
WQS0092	2019-10-07 21:40:00-05	45.35	6.39	45.05	45.14	39.94	55.44	14.9
WQS0092	2019-10-07 21:45:00-05	44.84	6.92	44.7	44.71	40.15	55.62	14.9
WQS0092	2019-10-07 21:50:00-05	45.09	3.26	44.8	44.83	42.21	51.63	14.9
WQS0092	2019-10-07 21:55:00-05	43.79	4.49	43.59	43.63	39.75	50.89	14.8
WQS0092	2019-10-07 22:00:00-05	45.09	6.58	44.95	45.02	40.11	50.39	14.8
WQS0092	2019-10-07 22:05:00-05	45.18	7.71	45.33	45.21	39.95	50.75	14.8
WQS0092	2019-10-07 22:10:00-05	45.72	7.96	45.59	45.51	39.99	56.8	14.8
WQS0092	2019-10-07 22:15:00-05	46.72	9.28	46.61	46.33	41.87	56.92	14.8
WQS0092	2019-10-07 22:20:00-05	46.36	12.47	45.79	45.93	40.59	57.06	14.8
WQS0092	2019-10-07 22:25:00-05	45.01	13.99	44.51	44.38	41.22	61.15	14.8
WQS0092	2019-10-07 22:30:00-05	47.57	9.44	47.18	47.25	42.11	60.41	14.8
WQS0092	2019-10-07 22:35:00-05	45.34	7.01	45.21	45.32	38.41	51.6	14.8
WQS0092	2019-10-07 22:40:00-05	45.11	4.44	45.15	45.13	40.72	50.32	14.8
WQS0092	2019-10-07 22:45:00-05	45.69	11.28	45.62	45.57	38.45	59.75	14.8
WQS0092	2019-10-07 22:50:00-05	47.35	13.82	46.86	46.87	40.77	57.79	14.8
WQS0092	2019-10-07 22:55:00-05	45.98	9.19	46.59	46.23	39.32	52.05	14.8
WQS0092	2019-10-07 23:00:00-05	44.66	4.15	44.91	44.72	39.89	49.3	14.8
WQS0092	2019-10-07 23:05:00-05	44.56	4.41	44.39	44.33	40.43	49.47	14.8
WQS0092	2019-10-07 23:10:00-05	44.84	9.11	44.37	44.49	38.83	62.92	14.8
WQS0092	2019-10-07 23:15:00-05	43.6	5.5	43.34	43.37	39.02	51.87	14.7
WQS0092	2019-10-07 23:20:00-05	45.34	9.02	45.46	45.3	36.68	50.98	14.7
WQS0092	2019-10-07 23:25:00-05	44.41	5.1	44.35	44.25	39.76	52.84	14.7
WQS0092	2019-10-07 23:30:00-05	44.64	4.17	44.62	44.51	40.54	51.74	14.7
WQS0092	2019-10-07 23:35:00-05	43.2	3.89	43.26	43.04	39.64	50.72	14.7
WQS0092	2019-10-07 23:40:00-05	44.28	9.1	44.1	44.13	38.99	52.87	14.7
WQS0092	2019-10-07 23:45:00-05	46.47	8.37	46.19	46.24	41.8	55.11	14.7
WQS0092	2019-10-07 23:50:00-05	43.3	7.9	43.05	43.18	38.03	53.02	14.7
WQS0092	2019-10-07 23:55:00-05	46.04	5.55	45.82	45.96	41.94	50.01	14.7
WQS0092	2019-10-08 00:00:00-05	45.38	13.51	43.94	44.62	40.06	56.1	14.7
WQS0092	2019-10-08 00:05:00-05	45.78	9.89	44.95	45.17	40.8	56.58	14.7
WQS0092	2019-10-08 00:10:00-05	45.22	6.45	45.03	45.07	40.14	51.58	14.6
WQS0092	2019-10-08 00:15:00-05	48.06	13.78	47.84	48.07	40.24	58.64	14.6
WQS0092	2019-10-08 00:20:00-05	45.31	3.73	45.32	45.26	42.08	50.57	14.6
WQS0092	2019-10-08 00:25:00-05	49.42	8.61	49.17	49.35	42.41	56.56	14.6
WQS0092	2019-10-08 00:30:00-05	48.83	40.03	48.13	47.91	40.8	95.01	14.6
WQS0092	2019-10-08 00:35:00-05	44.18	5.85	43.76	43.94	38.88	50.36	14.6
WQS0092	2019-10-08 00:40:00-05	44.32	3.4	44.17	44.22	40.61	49.32	14.6
WQS0092	2019-10-08 00:45:00-05	45.67	9.32	45.16	45.18	40.98	58.95	14.6
WQS0092	2019-10-08 00:50:00-05	46.76	6.44	46.31	46.37	42.46	54.17	14.6
WQS0092	2019-10-08 00:55:00-05	43.9	4.08	43.75	43.79	40.18	49.03	14.6
WQS0092	2019-10-08 01:00:00-05	43.43	1.38	43.36	43.35	41.2	47.19	14.6
WQS0092	2019-10-08 01:05:00-05	47.52	10.89	47.53	47.46	40.93	59.02	14.6
WQS0092	2019-10-08 01:10:00-05	48.52	11.5	48.05	48.22	42	57.44	14.5
WQS0092	2019-10-08 01:15:00-05	47.31	7.27	47.15	47.13	42.48	57.19	14.5
WQS0092	2019-10-08 01:20:00-05	43.5	7.98	43.2	43.16	39.4	51.59	14.5
WQS0092	2019-10-08 01:25:00-05	44.72	4.9	44.31	44.44	40.41	51.03	14.5
WQS0092	2019-10-08 01:30:00-05	45.65	8.3	44.99	45.1	41.7	57.69	14.5
WQS0092	2019-10-08 01:35:00-05	45.86	16.85	45.34	45.41	40.06	58.5	14.5
WQS0092	2019-10-08 01:40:00-05	44.93	4.39	44.88	44.87	39.08	52.42	14.5
WQS0092	2019-10-08 01:45:00-05	44.96	5.28	44.84	44.87	40.66	50.64	14.5
WQS0092	2019-10-08 01:50:00-05	47.06	6.52	47.18	47.15	40.73	53.48	14.5
WQS0092	2019-10-08 01:55:00-05	45.22	4.51	45.11	45.17	40.58	51.67	14.5
WQS0092	2019-10-08 02:00:00-05	45.3	6.94	45.14	45.27	40.02	52.85	14.5
WQS0092	2019-10-08 02:05:00-05	44.95	6.79	44.68	44.62	41.22	55.44	14.5
WQS0092	2019-10-08 02:10:00-05	44.18	4.87	43.93	44.02	39.08	50.79	14.5
WQS0092	2019-10-08 02:15:00-05	42.9	3.37	42.91	42.83	39.84	51.28	14.4
WQS0092	2019-10-08 02:20:00-05	43.63	6.39	43.37	43.4	38.81	51.32	14.4
WQS0092	2019-10-08 02:25:00-05	46.46	21.55	45.55	45.75	39.94	80.8	14.4
WQS0092	2019-10-08 02:30:00-05	44.89	4.89	44.67	44.77	40	52.35	14.4
WQS0092	2019-10-08 02:35:00-05	47.45	7.95	47.18	47.06	42.72	58.28	14.4
WQS0092	2019-10-08 02:40:00-05	44.45	6.78	44.02	44.13	40.03	55.56	14.4
WQS0092	2019-10-08 02:45:00-05	46.29	10.63	46.38	46.2	39.83	56.09	14.4
WQS0092	2019-10-08 02:50:00-05	45.77	3.21	45.61	45.64	41.46	52.42	14.4
WQS0092	2019-10-08 02:55:00-05	45.19	4.83	44.77	44.86	40.16	52.33	14.4
WQS0092	2019-10-08 03:00:00-05	44.13	3.65	44.02	43.99	40.46	49.6	14.4
WQS0092	2019-10-08 03:05:00-05	45.66	6.66	45.37	45.48	40.71	52.28	14.4
WQS0092	2019-10-08 03:10:00-05	48.02	11.85	47.54	47.72	42.15	58.04	14.4
WQS0092	2019-10-08 03:15:00-05	45.93	7.51	45.48	45.53	40.59	53.07	14.4
WQS0092	2019-10-08 03:20:00-05	44.21	3.02	44.1	44.05	40.77	49.31	14.4
WQS0092	2019-10-08 03:25:00-05	45.83	5.47	45.49	45.63	41.05	50.34	14.3
WQS0092	2019-10-08 03:30:00-05	44.35	6.99	44.5	44.41	39.7	51.14	14.3
WQS0092	2019-10-08 03:35:00-05	44.7	3.93	44.17	44.42	40.9	50.08	14.3
WQS0092	2019-10-08 03:40:00-05	44.77	13.28	43.49	43.8	41.18	62.56	14.3
WQS0092	2019-10-08 03:45:00-05	45.75	4.4	45.36	45.48	42.4	50.69	14.3
WQS0092	2019-10-08 03:50:00-05	49.77	3.51	49.77	49.81	44.25	53.98	14.3
WQS0092	2019-10-08 03:55:00-05	44.81	5.13	44.89	44.86	39.09	50.76	14.3
WQS0092	2019-10-08 04:00:00-05	44.2	4.77	44.07	44.04	40.4	49.31	14.3
WQS0092	2019-10-08 04:05:00-05	47.25	7.11	46.95	47.07	41.8	52.65	14.3
WQS0092	2019-10-08 04:10:00-05	44.08	4.21	44.06	44.07	39.52	50.68	14.3
WQS0092	2019-10-08 04:15:00-05	44.56	9.86	44.42	44.26	39.39	52.85	14.3
WQS0092	2019-10-08 04:20:00-05	46.37	9.1	45.73	45.94	41.23	57.88	14.3
WQS0092	2019-10-08 04:25:00-05	46.06	7	45.68	45.87	40.89	52.07	14.3
WQS0092	2019-10-08 04:30:00-05	48.34	9.2	48.01	48.09	42.65	57.2	14.3
WQS0092	2019-10-08 04:35:00-05	48.17	10.5	47.39	47.7	42.75	56.52	14.2
WQS0092	2019-10-08 04:40:00-05	47.64	10.59	48.09	47.8	41.58	53.38	14.2
WQS0092	2019-10-08 04:45:00-05	47.49	7.28	47.3	47.3	42.15	54.84	14.2
WQS0092	2019-10-08 04:50:00-05	44.35	5.4	44.46	44.28	39.88	54.15	14.2
WQS0092	2019-10-08 04:55:00-05	44.74	2.9	44.64	44.66	40.83	48.96	14.2
WQS0092	2019-10-08 05:00:00-05	48.96	10.83	49	48.73	42.16	58.47	14.2
WQS0092	2019-10-08 05:05:00-05	47.23	7.86	46.7	46.69	41.58	54.93	14.2
WQS0092	2019-10-08 05:10:00-05	47.03	7.72	47.04	46.82	42.37	55.03	14.2
WQS0092	2019-10-08 05:15:00-05	45.31	5.85	44.81	44.89	41.37	53.43	14.2
WQS0092	2019-10-08 05:20:00-05	46.22	2.35	45.99	46.08	43.44	52.15	14.2
WQS0092	2019-10-08 05:25:00-05	46.2	6.3	46.63	46.31	41.76	51.76	14.2
WQS0092	2019-10-08 05:30:00-05	44.14	8.28	43.34	43.49	39.88	51.78	14.2
WQS0092	2019-10-08 05:35:00-05	46.11	9.11	45.37	45.71	42.02	55.81	14.2
WQS0092	2019-10-08 05:40:00-05	46.44	7.72	46.5	46.52	40.88	52.8	14.2
WQS0092	2019-10-08 05:45:00-05	45.49	4.65	45.11	45.24	41	50.19	14.2
WQS0092	2019-10-08 05:50:00-05	47.85	6.32	47.52	47.65	42.92	53.57	14.2
WQS0092	2019-10-08 05:55:00-05	46.2	4.46	45.95	45.99	42.52	53.07	14.1
WQS0092	2019-10-08 06:00:00-05	46.26	5.35	46.25	46.32	41.59	52.58	14.1
WQS0092	2019-10-08 06:05:00-05	45.21	3.64	45.23	45.13	40.8	49.56	14.1
WQS0092	2019-10-08 06:10:00-05	44.5	5.18	44.48	44.37	39.55	52.67	14.1
WQS0092	2019-10-08 06:15:00-05	45.75	7.07	45.44	45.63	39.57	55.71	14.1
WQS0092	2019-10-08 06:20:00-05	44.74	4.62	44.34	44.59	40.59	49.1	14.1
WQS0092	2019-10-08 06:25:00-05	45.35	2.19	45.35	45.25	42.37	49.99	14.1
WQS0092	2019-10-08 06:30:00-05	46.13	5.86	45.91	46.03	41.16	52.85	14.1
WQS0092	2019-10-08 06:35:00-05	44.54	2.51	44.62	44.61	40.69	48.42	14.1
WQS0092	2019-10-08 06:40:00-05	46.42	7.63	46.02	45.98	42.12	56.58	14.1
WQS0092	2019-10-08 06:45:00-05	48.02	14.73	47.09	47.25	40.94	60.96	14.1
WQS0092	2019-10-08 06:50:00-05	45.49	7.14	45.05	45.17	39.99	60.35	14.1
WQS0092	2019-10-08 06:55:00-05	44.58	3.33	44.76	44.63	40.43	49.41	14.1
WQS0092	2019-10-08 07:00:00-05	45.45	6.79	45.01	45.17	41.43	53.81	14.1
WQS0092	2019-10-08 07:05:00-05	47.02	4.47	46.65	46.77	43.05	54.45	14.1
WQS0092	2019-10-08 07:10:00-05	45.11	3.32	44.8	44.94	41.18	51.1	14.1
WQS0092	2019-10-08 07:15:00-05	46.05	4.41	45.89	45.9	42.33	52.42	14.1
WQS0092	2019-10-08 07:20:00-05	46.9	9.23	46.16	46.4	40.6	55.57	14.1
WQS0092	2019-10-08 07:25:00-05	45.62	3.79	45.49	45.47	41.89	50.59	14.1
WQS0092	2019-10-08 07:30:00-05	45.08	4.98	44.72	44.9	41.01	52.48	14
WQS0092	2019-10-08 07:35:00-05	45.67	6.91	45.84	45.68	39.3	52.61	14
WQS0092	2019-10-08 07:40:00-05	45.47	3.02	45.33	45.4	41.1	50.18	14
WQS0092	2019-10-08 07:45:00-05	45.8	3.9	45.58	45.65	42.36	50.23	14
WQS0092	2019-10-08 07:50:00-05	45.57	4.33	45.73	45.56	41.53	52.1	14
WQS0092	2019-10-08 07:55:00-05	46.67	6.75	46.9	46.85	40.66	54.01	14
WQS0092	2019-10-08 08:00:00-05	48.04	12.27	47.63	47.78	41.68	57.32	14
WQS0092	2019-10-08 08:05:00-05	46.22	5.38	45.74	45.91	42.24	51.8	14
WQS0092	2019-10-08 08:10:00-05	45.51	6.68	45.04	45.21	40.12	55.26	14
WQS0092	2019-10-08 08:15:00-05	46.53	4.74	46.67	46.57	41.03	51.56	14
WQS0092	2019-10-08 08:20:00-05	45	2.83	45	44.9	40.45	48.45	14
WQS0092	2019-10-08 08:25:00-05	49	10.57	48.31	48.52	43.51	57	14
WQS0092	2019-10-08 08:30:00-05	45.64	4.79	45.56	45.52	41.12	51.64	14
WQS0092	2019-10-08 08:35:00-05	45.78	14.3	44.86	45.29	40.18	64.19	14
WQS0092	2019-10-08 08:40:00-05	47.19	7.7	46.96	46.97	42.4	54.17	14
WQS0092	2019-10-08 08:45:00-05	46.1	4.86	45.92	45.92	41.11	52.98	14
WQS0092	2019-10-08 08:50:00-05	46.34	7.39	46.29	46.21	41.09	53.42	14
WQS0092	2019-10-08 08:55:00-05	46.12	4.65	46	46.03	40.49	50.54	14
WQS0092	2019-10-08 09:00:00-05	46.19	3.12	46.12	46.16	42.62	51.13	14
WQS0092	2019-10-08 09:05:00-05	49.02	11.49	48.64	48.68	42.34	58.15	14.1
WQS0092	2019-10-08 09:10:00-05	45.79	10.98	45.42	45.61	39.2	52.54	14.1
WQS0092	2019-10-08 09:15:00-05	44.84	4.28	44.63	44.66	39.94	50.28	14.1
WQS0092	2019-10-08 09:20:00-05	46.53	6.03	46.68	46.58	41.47	53.46	14.1
WQS0092	2019-10-08 09:25:00-05	50.19	6.65	50	50.12	44.8	55.38	14.1
WQS0092	2019-10-08 09:30:00-05	44.79	3.15	44.94	44.92	39.8	48	14.1
WQS0092	2019-10-08 09:35:00-05	45.57	5.6	45.21	45.31	40.71	54.24	14.1
WQS0092	2019-10-08 09:40:00-05	45.35	4.91	45.25	45.19	40.56	50.52	14.1
WQS0092	2019-10-08 09:45:00-05	45.99	5.82	45.65	45.77	40.8	54.74	14.1
WQS0092	2019-10-08 09:50:00-05	46.54	3.2	46.44	46.43	43.1	50.59	14.1
WQS0092	2019-10-08 09:55:00-05	44.74	6.69	44.94	44.78	40.15	51.24	14.1
WQS0092	2019-10-08 10:00:00-05	48.6	11.92	48.53	48.55	42.89	55.52	14.1
WQS0092	2019-10-08 10:05:00-05	45.97	9.65	45.66	45.64	40.48	61.71	14.1
WQS0092	2019-10-08 10:10:00-05	45.98	4.59	46	46.04	40.91	51.5	14.1
WQS0092	2019-10-08 10:15:00-05	46.96	2.87	46.7	46.77	43.81	52.22	14.1
WQS0092	2019-10-08 10:20:00-05	44.38	7.9	43.73	44.01	39.58	51.8	14.1
WQS0092	2019-10-08 10:25:00-05	46.1	6.71	45.64	45.68	40.41	53.65	14.1
WQS0092	2019-10-08 10:30:00-05	46.48	8.42	45.88	46.12	42.01	54.75	14.1
WQS0092	2019-10-08 10:35:00-05	46.82	4.4	46.76	46.8	42.02	52.83	14.1
WQS0092	2019-10-08 10:40:00-05	46.4	11.81	46.28	46.09	41.89	59.88	14.2
WQS0092	2019-10-08 10:45:00-05	47.06	5.07	46.75	46.76	43.34	57.58	14.2
WQS0092	2019-10-08 10:50:00-05	48.28	10.48	48.11	48.19	42.32	54.22	14.2
WQS0092	2019-10-08 10:55:00-05	45.75	4.16	45.63	45.64	41.5	51.84	14.2
WQS0092	2019-10-08 11:00:00-05	46.13	6.48	46.06	46.1	41.66	52.17	14.2
WQS0092	2019-10-08 11:05:00-05	48.87	19.73	48.12	48.26	42.08	65.86	14.2
WQS0092	2019-10-08 11:10:00-05	45.96	4.8	45.71	45.74	42.09	56.71	14.2
WQS0092	2019-10-08 11:15:00-05	47.04	8.5	46.72	46.81	41.89	53.59	14.2
WQS0092	2019-10-08 11:20:00-05	46.59	6.51	47.06	46.95	41.11	50.75	14.2
WQS0092	2019-10-08 11:25:00-05	47.45	5.54	47.29	47.27	43.27	56.88	14.2
WQS0092	2019-10-08 11:30:00-05	47.57	5.6	47.61	47.51	43.18	54.06	14.2
WQS0092	2019-10-08 11:35:00-05	47.05	3.24	46.82	46.9	42.93	53.72	14.2
WQS0092	2019-10-08 11:40:00-05	46.8	5.22	46.65	46.75	42.2	53.49	14.2
WQS0092	2019-10-08 11:45:00-05	46.85	6.8	46.51	46.62	41.84	56.03	14.2
WQS0092	2019-10-08 11:50:00-05	49.21	5.98	49.03	49.01	43.56	57.17	14.2
WQS0092	2019-10-08 11:55:00-05	49.9	8.87	49.15	49.51	43.22	58.57	14.3
WQS0092	2019-10-08 12:00:00-05	47.79	1.97	47.83	47.78	44.73	51.9	14.3
WQS0092	2019-10-08 12:05:00-05	52.17	14.41	51.49	51.53	46.57	62.71	14.3
WQS0092	2019-10-08 12:10:00-05	48.87	3.84	48.52	48.59	45.43	55.59	14.3
WQS0092	2019-10-08 12:15:00-05	49.09	3.97	48.72	48.82	45.99	57.78	14.3
WQS0092	2019-10-08 12:20:00-05	49	8.26	48.63	48.66	43.04	57.04	14.3
WQS0092	2019-10-08 12:25:00-05	50.18	21.7	50.33	50	42.74	75.52	14.3
WQS0092	2019-10-08 12:30:00-05	50.81	20.86	50.01	50.26	42.61	64.79	14.3
WQS0092	2019-10-08 12:35:00-05	48.89	10.16	48.5	48.79	42.37	55.01	14.3
WQS0092	2019-10-08 12:40:00-05	47.76	5.23	47.17	47.34	43.47	54.49	14.3
WQS0092	2019-10-08 12:45:00-05	49.33	10.8	48.96	48.94	43.87	59.86	14.3
WQS0092	2019-10-08 12:50:00-05	49.74	6.63	49.83	49.73	44.01	57.48	14.3
WQS0092	2019-10-08 12:55:00-05	46.24	3.93	46.47	46.34	40.23	51.92	14.4
WQS0092	2019-10-08 13:00:00-05	50.18	15.87	50.36	49.89	42.99	62.49	14.4
WQS0092	2019-10-08 13:05:00-05	46.41	5.13	46.26	46.22	41.57	55.74	14.4
WQS0092	2019-10-08 13:10:00-05	47.63	5.81	47.59	47.51	41.02	54.36	14.4
WQS0092	2019-10-08 13:15:00-05	47.96	5.49	47.83	47.72	43.89	53.73	14.4
WQS0092	2019-10-08 13:20:00-05	47.52	3.96	47.29	47.3	43.2	54.15	14.4
WQS0092	2019-10-08 13:25:00-05	45.58	2.54	45.24	45.35	42.27	51.18	14.4
WQS0092	2019-10-08 13:30:00-05	47.89	8.82	47.35	47.52	41.61	61.78	14.4
WQS0092	2019-10-08 13:35:00-05	48.19	7.66	48.17	48.08	42.1	53.88	14.5
WQS0092	2019-10-08 13:40:00-05	48.32	7.79	47.77	47.98	43.78	59.15	14.5
WQS0092	2019-10-08 13:45:00-05	46.72	6.21	46.98	46.84	40.51	52.21	14.5
WQS0092	2019-10-08 13:50:00-05	45.18	3.77	45.11	45.15	40.82	50.33	14.5
WQS0092	2019-10-08 13:55:00-05	46.05	5.07	45.48	45.77	41.87	53.28	14.5
WQS0092	2019-10-08 14:00:00-05	49.7	8.14	49.72	49.65	43.92	56.31	14.5
WQS0092	2019-10-08 14:05:00-05	51.12	7.99	51.11	51.03	45.4	58.24	14.5
WQS0092	2019-10-08 14:10:00-05	49.24	11.56	49.06	49.38	40.17	56.29	14.5
WQS0092	2019-10-08 14:15:00-05	47.78	6.71	47.16	47.44	42.98	55.74	14.5
WQS0092	2019-10-08 14:20:00-05	48.43	5.91	48.29	48.27	44.14	56.99	14.5
WQS0092	2019-10-08 14:25:00-05	51.14	24.61	49.94	50.29	43.35	64.73	14.5
WQS0092	2019-10-08 14:30:00-05	46.7	4.81	46.41	46.43	42.57	53.59	14.6
WQS0092	2019-10-08 14:35:00-05	50.31	5.53	49.87	50.12	45.5	56.8	14.6
WQS0092	2019-10-08 14:40:00-05	47.19	8.04	46.84	46.9	42.11	55.32	14.6
WQS0092	2019-10-08 14:45:00-05	47.08	3.58	46.72	46.86	43.1	52.65	14.6
WQS0092	2019-10-08 14:50:00-05	50.65	4.69	50.46	50.48	45.73	57.49	14.6
WQS0092	2019-10-08 14:55:00-05	48.82	5.84	48.87	48.82	43.81	55.11	14.6
WQS0092	2019-10-08 15:00:00-05	48.54	7.17	48.25	48.37	42.51	57.22	14.6
WQS0092	2019-10-08 15:05:00-05	50.13	6.97	49.94	49.98	45.4	59.91	14.6
WQS0092	2019-10-08 15:10:00-05	52.01	11.2	51.8	51.8	46.3	60.05	14.6
WQS0092	2019-10-08 15:15:00-05	49.9	7.56	49.51	49.71	43.72	56.68	14.6
WQS0092	2019-10-08 15:20:00-05	50.01	10.3	49.93	49.75	44.43	58.21	14.6
WQS0092	2019-10-08 15:25:00-05	49.73	5.43	49.83	49.83	44.4	54.91	14.6
WQS0092	2019-10-08 15:30:00-05	50.03	13.72	49.86	49.78	44.36	59.02	14.6
WQS0092	2019-10-08 15:35:00-05	53.16	6.92	52.9	52.92	48.76	61.93	14.6
WQS0092	2019-10-08 15:40:00-05	52.02	7.96	52.12	51.94	47.02	59.05	14.7
WQS0092	2019-10-08 15:45:00-05	50.48	9.62	50.48	50.37	44.21	60	14.7
WQS0092	2019-10-08 15:50:00-05	47.75	7.58	47.38	47.44	43.08	58.14	14.7
WQS0092	2019-10-08 15:55:00-05	50.24	9.38	50.46	50.28	44.31	55.31	14.7
WQS0092	2019-10-08 16:00:00-05	47.89	16.38	47.08	47.35	42.64	75.5	14.7
WQS0092	2019-10-08 16:05:00-05	52.65	7.49	53.08	52.8	46.14	59.01	14.7
WQS0092	2019-10-08 16:10:00-05	47.13	7.94	46.71	46.83	41.65	62.81	14.7
WQS0092	2019-10-08 16:15:00-05	47.63	7.58	47.22	47.3	42.54	55.92	14.7
WQS0092	2019-10-08 16:20:00-05	48.45	7.95	48.14	48.23	42.86	56.12	14.7
WQS0092	2019-10-08 16:25:00-05	49.72	5.21	49.66	49.74	43.71	55.15	14.7
WQS0092	2019-10-08 16:30:00-05	48.11	5.91	47.92	47.88	43.29	54.94	14.7
WQS0092	2019-10-08 16:35:00-05	48.9	6.27	48.86	48.95	43.61	56.74	14.7
WQS0092	2019-10-08 16:40:00-05	48.81	7.11	48.4	48.51	43.75	58.8	14.7
WQS0092	2019-10-08 16:45:00-05	52.21	16.75	52.76	52.47	43.39	61.63	14.7
WQS0092	2019-10-08 16:50:00-05	49.62	10.88	49.18	49.23	42.84	59.84	14.6
WQS0092	2019-10-08 16:55:00-05	49.39	5.11	49.31	49.3	44.22	55.36	14.6
WQS0092	2019-10-08 17:00:00-05	48.82	7.49	48.66	48.8	43.63	53.73	14.6
WQS0092	2019-10-08 17:05:00-05	49.6	4.96	49.72	49.56	44.44	56.74	14.6
WQS0092	2019-10-08 17:10:00-05	49.29	6.63	49.16	49.03	44.27	60	14.6
WQS0092	2019-10-08 17:15:00-05	47.98	5.02	47.8	47.77	43.45	56.07	14.6
WQS0092	2019-10-08 17:20:00-05	50.27	6.74	50.11	50.04	45.26	57.42	14.6
WQS0092	2019-10-08 17:25:00-05	55.6	18.02	55.62	55.31	47.91	77.23	14.6
WQS0092	2019-10-08 17:30:00-05	59.34	27.62	59.3	59.19	50.31	69.36	14.6
WQS0092	2019-10-08 17:35:00-05	65.46	7.55	65.61	65.54	59.6	71.51	14.6
WQS0092	2019-10-08 17:40:00-05	58.41	5.3	57.99	58.1	53.92	64.76	14.6
WQS0092	2019-10-08 17:45:00-05	54.95	8.95	54.7	54.66	50.37	63.63	14.6
WQS0092	2019-10-08 17:50:00-05	53.79	15.37	53.66	53.73	46.34	60.61	14.6
WQS0092	2019-10-08 17:55:00-05	52.46	17.83	52.34	52.11	46.22	66.75	14.6
WQS0092	2019-10-08 18:00:00-05	50.38	4.65	50.12	50.21	46.46	54.67	14.5
WQS0092	2019-10-08 18:05:00-05	49.32	6.62	48.86	48.92	44.92	57.06	14.5
WQS0092	2019-10-08 18:10:00-05	49.92	7.29	50.05	49.93	44.48	58.53	14.5
WQS0092	2019-10-08 18:15:00-05	48.7	4.71	48.81	48.68	43.78	54.34	14.5
WQS0092	2019-10-08 18:20:00-05	49.75	8.7	49.99	49.79	42.87	59.49	14.5
WQS0092	2019-10-08 18:25:00-05	49.94	4.5	49.81	49.73	46.45	59.39	14.5
WQS0092	2019-10-08 18:30:00-05	47.65	3.21	48.02	47.79	43.46	51.89	14.5
WQS0092	2019-10-08 18:35:00-05	49.9	16.58	49.27	49.3	44	74.77	14.5
WQS0092	2019-10-08 18:40:00-05	50.54	7.41	50.26	50.25	46.35	64.07	14.5
WQS0092	2019-10-08 18:45:00-05	52.15	18.91	51.67	51.73	44.48	70.68	14.5
WQS0092	2019-10-08 18:50:00-05	51.42	6.31	51.61	51.55	45.59	56.74	14.5
WQS0092	2019-10-08 18:55:00-05	50.82	6.41	50.76	50.88	44.2	57.48	14.4
WQS0092	2019-10-08 19:00:00-05	51.29	14.32	50.93	50.86	44.72	63.62	14.4
WQS0092	2019-10-08 19:05:00-05	49.65	5.36	49.44	49.5	44.93	56.21	14.4
WQS0092	2019-10-08 19:10:00-05	52.13	9.56	52.33	52.02	46.44	60.24	14.4
WQS0092	2019-10-08 19:15:00-05	47.97	6.55	47.67	47.81	43.01	55.87	14.4
WQS0092	2019-10-08 19:20:00-05	49.18	3.71	49.04	49.13	44.83	54.67	14.4
WQS0092	2019-10-08 19:25:00-05	54.2	8.62	53.89	53.93	49.21	61.13	14.4
WQS0092	2019-10-08 19:30:00-05	48.88	3.81	48.61	48.7	44.72	54.55	14.4
WQS0092	2019-10-08 19:35:00-05	48.75	7.2	49.13	48.9	41.73	55.48	14.4
WQS0092	2019-10-08 19:40:00-05	49.89	6.1	49.6	49.7	45.67	58.04	14.4
WQS0092	2019-10-08 19:45:00-05	50.58	13.36	49.92	50.12	44.24	68.74	14.4
WQS0092	2019-10-08 19:50:00-05	49.67	8.12	49.14	49.16	44.89	56.68	14.3
WQS0092	2019-10-08 19:55:00-05	51.47	5.22	51.45	51.52	46.37	58.39	14.3
WQS0092	2019-10-08 20:00:00-05	48.99	4.86	48.83	48.86	45.03	54.86	14.3
WQS0092	2019-10-08 20:05:00-05	50	6.39	49.87	49.77	45.32	57.24	14.3
WQS0092	2019-10-08 20:10:00-05	49.65	4.21	49.5	49.58	45.39	55.77	14.3
WQS0092	2019-10-08 20:15:00-05	49.53	7.14	49.75	49.71	42.95	54.86	14.3
WQS0092	2019-10-08 20:20:00-05	50.59	6.35	50.43	50.35	45.28	56.89	14.3
WQS0092	2019-10-08 20:25:00-05	49.48	8.03	49.01	49.14	44.29	57.84	14.3
WQS0092	2019-10-08 20:30:00-05	49.81	5.91	49.32	49.53	45	56.69	14.3
WQS0092	2019-10-08 20:35:00-05	50.24	13.24	50.84	50.52	43.73	62.36	14.3
WQS0092	2019-10-08 20:40:00-05	51.18	8.7	51.27	51.1	43.31	61.55	14.3
WQS0092	2019-10-08 20:45:00-05	50.29	5.42	50.17	50.06	45.84	59.59	14.3
WQS0092	2019-10-08 20:50:00-05	50.05	10.39	50.02	50.18	42.69	55.79	14.3
WQS0092	2019-10-08 20:55:00-05	49.74	4.66	49.34	49.47	44.51	56.34	14.3
WQS0092	2019-10-08 21:00:00-05	48.54	3.78	48.41	48.5	44.38	52.85	14.3
WQS0092	2019-10-08 21:05:00-05	58.1	31.95	57.52	57.44	49.59	81.02	14.3
WQS0092	2019-10-08 21:10:00-05	48.1	3.14	47.9	47.97	44.72	56.18	14.3
WQS0092	2019-10-08 21:15:00-05	51.29	7.89	51.4	51.34	45.97	57.87	14.3
WQS0092	2019-10-08 21:20:00-05	51.64	6.51	51.21	51.29	47.14	59.9	14.3
WQS0092	2019-10-08 21:25:00-05	48.9	5.37	48.77	48.83	44.15	56.66	14.3
WQS0092	2019-10-08 21:30:00-05	53.84	14.12	54.32	54.09	46.83	65.91	14.2
WQS0092	2019-10-08 21:35:00-05	49.7	6.5	49.46	49.52	45.43	58.1	14.2
WQS0092	2019-10-08 21:40:00-05	48.32	3.63	48.26	48.25	44.54	54.55	14.2
WQS0092	2019-10-08 21:45:00-05	49.73	6.04	49.4	49.55	44.16	57.95	14.2
WQS0092	2019-10-08 21:50:00-05	49.41	7.48	48.93	48.99	45.23	55.58	14.2
WQS0092	2019-10-08 21:55:00-05	49.23	5.04	49.03	49.14	44.13	55.38	14.2
WQS0092	2019-10-08 22:00:00-05	49.95	14.61	50.5	50.08	41.66	57.94	14.2
WQS0092	2019-10-08 22:05:00-05	48.68	4.37	48.74	48.65	44.56	53.56	14.2
WQS0092	2019-10-08 22:10:00-05	47.78	3.59	47.59	47.72	43.08	53.22	14.2
WQS0092	2019-10-08 22:15:00-05	49.76	13.57	49.14	49.23	44.56	69.67	14.2
WQS0092	2019-10-08 22:20:00-05	53.51	9.61	53.31	53.29	46.14	63.31	14.2
WQS0092	2019-10-08 22:25:00-05	49.09	8	48.91	48.85	42.6	57.79	14.2
WQS0092	2019-10-08 22:30:00-05	49.98	6.93	50.07	50.1	44.11	55.08	14.2
WQS0092	2019-10-08 22:35:00-05	48.32	6.46	47.77	48.03	43.14	57.33	14.2
WQS0092	2019-10-08 22:40:00-05	48.93	4.76	48.95	48.84	44.85	55.61	14.2
WQS0092	2019-10-08 22:45:00-05	49.14	4.16	48.98	48.9	45.5	57.91	14.2
WQS0092	2019-10-08 22:50:00-05	49.46	6.26	49.26	49.32	43.36	55.85	14.2
WQS0092	2019-10-08 22:55:00-05	47.89	7.7	47.54	47.55	42.67	54.3	14.2
WQS0092	2019-10-08 23:00:00-05	52.91	10.26	52.83	52.66	46.52	68.17	14.2
WQS0092	2019-10-08 23:05:00-05	50.2	14.08	50.38	50.16	43.3	58.71	14.2
WQS0092	2019-10-08 23:10:00-05	49.07	8.2	49	48.99	42.94	57.11	14.2
WQS0092	2019-10-08 23:15:00-05	49.95	11.63	50.72	50.15	43.37	58.79	14.2
WQS0092	2019-10-08 23:20:00-05	50.65	5.52	51.06	50.8	45.13	57.1	14.2
WQS0092	2019-10-08 23:25:00-05	46.61	4.62	46.41	46.53	42.23	52.41	14.2
WQS0092	2019-10-08 23:30:00-05	48.78	8.89	48.15	48.45	43	55.1	14.2
WQS0092	2019-10-08 23:35:00-05	47.45	3.16	47.34	47.34	43.7	53.79	14.2
WQS0092	2019-10-08 23:40:00-05	48.55	7.27	48.12	48.09	44.24	56.85	14.2
WQS0092	2019-10-08 23:45:00-05	51.03	5.43	50.87	50.9	47.16	56.85	14.2
WQS0092	2019-10-08 23:50:00-05	49.01	7.33	48.59	48.75	44.74	55.68	14.3
WQS0092	2019-10-08 23:55:00-05	48.08	4.18	47.7	47.8	44.31	58.08	14.3
WQS0092	2019-10-09 00:00:00-05	47.44	4.56	47.39	47.35	43.69	59.43	14.3
WQS0092	2019-10-09 00:05:00-05	49.1	5.98	48.79	48.87	43.27	58.3	14.3
WQS0092	2019-10-09 00:10:00-05	47.52	2.43	47.4	47.42	44.02	51.27	14.3
WQS0092	2019-10-09 00:15:00-05	49.77	6.67	49.56	49.7	44.33	56.6	14.3
WQS0092	2019-10-09 00:20:00-05	49.18	7.45	49.07	49.08	44.26	58.08	14.3
WQS0092	2019-10-09 00:25:00-05	48.13	17.34	46.97	47.22	43.53	67.4	14.3
WQS0092	2019-10-09 00:30:00-05	49.51	6.41	49.2	49.24	44	55.59	14.3
WQS0092	2019-10-09 00:35:00-05	48.37	12.43	48.23	48.09	42.59	64.77	14.3
WQS0092	2019-10-09 00:40:00-05	49.74	6.07	49.59	49.6	44.32	57.1	14.3
WQS0092	2019-10-09 00:45:00-05	48.13	6.18	48.11	48.06	43.49	56.35	14.3
WQS0092	2019-10-09 00:50:00-05	50.52	8.35	50.41	50.31	43.58	58.39	14.3
WQS0092	2019-10-09 00:55:00-05	48.49	9.54	48.76	48.44	42.3	55.32	14.3
WQS0092	2019-10-09 01:00:00-05	51.33	10.48	50.85	50.99	45.88	59	14.3
WQS0092	2019-10-09 01:05:00-05	47.73	9.72	47.57	47.53	42.23	56.57	14.3
WQS0092	2019-10-09 01:10:00-05	48.09	3.91	48.04	48.05	43.59	53.09	14.3
WQS0092	2019-10-09 01:15:00-05	47.72	6.46	47.65	47.65	42.64	53.58	14.3
WQS0092	2019-10-09 01:20:00-05	51.58	7.82	51.88	51.62	44.69	59.16	14.3
WQS0092	2019-10-09 01:25:00-05	49.02	5.34	49.01	49.04	43.49	55.21	14.3
WQS0092	2019-10-09 01:30:00-05	49	7.77	48.58	48.76	44.46	62.87	14.3
WQS0092	2019-10-09 01:35:00-05	49.82	13.09	49.43	49.58	43.1	60.34	14.3
WQS0092	2019-10-09 01:40:00-05	50.74	8.89	50.71	50.67	44.37	62.38	14.3
WQS0092	2019-10-09 01:45:00-05	48.05	5.93	47.44	47.72	44.75	57.3	14.3
WQS0092	2019-10-09 01:50:00-05	49.35	8.39	48.84	49.07	42.56	61.81	14.3
WQS0092	2019-10-09 01:55:00-05	50.72	4.68	50.57	50.57	45.89	57.28	14.3
WQS0092	2019-10-09 02:00:00-05	49.28	6.06	49.62	49.38	43.51	55.74	14.3
WQS0092	2019-10-09 02:05:00-05	48.02	8.06	47.72	47.71	43.06	55.57	14.3
WQS0092	2019-10-09 02:10:00-05	48.97	7.34	49.08	48.9	44.16	59.04	14.3
WQS0092	2019-10-09 02:15:00-05	46.82	4.77	46.35	46.48	43.37	54.07	14.3
WQS0092	2019-10-09 02:20:00-05	49.5	9.72	49.16	49.16	44.38	66.99	14.3
WQS0092	2019-10-09 02:25:00-05	51.5	7.13	51.19	51.37	45.24	60.09	14.3
WQS0092	2019-10-09 02:30:00-05	48.35	7.28	48.01	48.04	43.24	54.46	14.3
WQS0092	2019-10-09 02:35:00-05	48.13	7.01	47.56	47.68	43.99	59.74	14.3
WQS0092	2019-10-09 02:40:00-05	46.68	3.32	46.64	46.68	42.2	50.8	14.3
WQS0092	2019-10-09 02:45:00-05	50.81	5.19	50.6	50.62	45.43	59.54	14.3
WQS0092	2019-10-09 02:50:00-05	48.96	7.32	49.12	49.03	43.07	57.9	14.3
WQS0092	2019-10-09 02:55:00-05	49.73	5.56	49.44	49.4	44.7	57.77	14.3
WQS0092	2019-10-09 03:00:00-05	48.59	4.58	48.46	48.48	42.81	53.69	14.3
WQS0092	2019-10-09 03:05:00-05	46.56	5.21	46.57	46.45	42.3	53.08	14.3
WQS0092	2019-10-09 03:10:00-05	49	10.08	47.97	48.37	44.49	57.3	14.3
WQS0092	2019-10-09 03:15:00-05	47.88	7.43	47.21	47.42	44.14	55.3	14.3
WQS0092	2019-10-09 03:20:00-05	48.39	6.04	47.95	48.08	42.13	57.11	14.3
WQS0092	2019-10-09 03:25:00-05	48.82	16.39	48.65	48.67	40.81	58.33	14.3
WQS0092	2019-10-09 03:30:00-05	46.6	3.6	46.39	46.5	42.46	53.37	14.3
WQS0092	2019-10-09 03:35:00-05	49.08	5.64	48.97	49.01	43.49	54.92	14.3
WQS0092	2019-10-09 03:40:00-05	48.26	6.73	48.26	48.16	42.8	54.78	14.3
WQS0092	2019-10-09 03:45:00-05	46.83	5.54	46.83	46.84	41.54	54.15	14.3
WQS0092	2019-10-09 03:50:00-05	45.5	4.56	45.24	45.31	41.77	50.63	14.3
WQS0092	2019-10-09 03:55:00-05	47.84	11.28	47.1	47.22	43.14	59.74	14.3
WQS0092	2019-10-09 04:00:00-05	51.44	11.45	51.29	51.36	44.82	67.53	14.3
WQS0092	2019-10-09 04:05:00-05	47.48	3.98	47.24	47.36	43.32	52.74	14.3
WQS0092	2019-10-09 04:10:00-05	45.64	6.16	45.41	45.52	41.21	50.85	14.3
WQS0092	2019-10-09 04:15:00-05	46.92	3.24	46.82	46.82	43.06	52	14.3
WQS0092	2019-10-09 04:20:00-05	47.67	9.91	47.72	47.45	42.68	56.64	14.3
WQS0092	2019-10-09 04:25:00-05	50.88	7.14	51.08	51.07	44.86	54.84	14.3
WQS0092	2019-10-09 04:30:00-05	46.82	6.23	46.54	46.56	42.65	60.12	14.3
WQS0092	2019-10-09 04:35:00-05	47.55	7.87	47.5	47.45	42.15	55.42	14.3
WQS0092	2019-10-09 04:40:00-05	47.54	6.76	47.16	47.38	41.34	55.97	14.3
WQS0092	2019-10-09 04:45:00-05	48.62	6.57	48.66	48.61	42.86	54.53	14.3
WQS0092	2019-10-09 04:50:00-05	49.9	6.2	49.74	49.85	43.87	56.16	14.3
WQS0092	2019-10-09 04:55:00-05	46.28	4.16	46.04	46.1	42.12	52.5	14.3
WQS0092	2019-10-09 05:00:00-05	47.54	8.31	47.28	47.35	43.05	54.94	14.3
WQS0092	2019-10-09 05:05:00-05	47.02	8.37	46.88	46.77	41.49	55.27	14.3
WQS0092	2019-10-09 05:10:00-05	45.88	3.11	45.95	45.79	42.52	50.12	14.3
WQS0092	2019-10-09 05:15:00-05	47.92	10.74	47.57	47.44	43.19	59.05	14.3
WQS0092	2019-10-09 05:20:00-05	46.11	7.47	45.98	45.98	40.4	57.12	14.3
WQS0092	2019-10-09 05:25:00-05	45.96	3.92	45.76	45.86	42.52	51.84	14.3
WQS0092	2019-10-09 05:30:00-05	45.67	2.78	45.64	45.54	42.53	50.62	14.3
WQS0092	2019-10-09 05:35:00-05	46.77	7.27	46.9	46.86	41.18	52.59	14.3
WQS0092	2019-10-09 05:40:00-05	47.18	16	46.55	46.69	41.8	70.28	14.3
WQS0092	2019-10-09 05:45:00-05	48.95	6.62	48.84	48.91	42.74	54.23	14.3
WQS0092	2019-10-09 05:50:00-05	46.65	6.19	46.53	46.36	42.81	59.71	14.3
WQS0092	2019-10-09 05:55:00-05	46.59	4.24	46.42	46.52	41.51	51.94	14.3
WQS0092	2019-10-09 06:00:00-05	45.26	4.34	45.27	45.31	40.35	50.49	14.3
WQS0092	2019-10-09 06:05:00-05	47.61	6.68	47.74	47.56	41.46	54.06	14.2
WQS0092	2019-10-09 06:10:00-05	45.56	2.62	45.42	45.46	42.29	49.37	14.2
WQS0092	2019-10-09 06:15:00-05	50.04	8.25	49.8	49.96	44.48	59.88	14.2
WQS0092	2019-10-09 06:20:00-05	46.11	5.01	45.81	45.81	41.07	53.22	14.2
WQS0092	2019-10-09 06:25:00-05	45.23	4.31	44.89	45.02	41.8	50.68	14.2
WQS0092	2019-10-09 06:30:00-05	49.39	4.7	49.37	49.37	43.78	54.39	14.2
WQS0092	2019-10-09 06:35:00-05	45.84	2.2	45.64	45.73	42.62	49.03	14.2
WQS0092	2019-10-09 06:40:00-05	45.86	2.72	45.5	45.66	42.8	51.61	14.2
WQS0092	2019-10-09 06:45:00-05	46.41	3.4	46.33	46.3	42.46	51.39	14.2
WQS0092	2019-10-09 06:50:00-05	48.53	6.31	48.39	48.4	43.86	58.64	14.2
WQS0092	2019-10-09 06:55:00-05	46.19	7.55	46.12	46	41.36	54.62	14.2
WQS0092	2019-10-09 07:00:00-05	46.96	8.82	46.48	46.46	41.4	56.85	14.2
WQS0092	2019-10-09 07:05:00-05	46.95	6.39	46.42	46.52	42.24	55.39	14.2
WQS0092	2019-10-09 07:10:00-05	44.71	6.6	44.57	44.57	38.56	59.26	14.2
WQS0092	2019-10-09 07:15:00-05	43.93	1.87	44.01	44	40.76	46.6	14.2
WQS0092	2019-10-09 07:20:00-05	46.7	4.73	46.36	46.52	41.89	55.29	14.2
WQS0092	2019-10-09 07:25:00-05	44.34	2.19	44.2	44.29	41.55	47.54	14.2
WQS0092	2019-10-09 07:30:00-05	45.32	4.51	45.32	45.24	39.22	51.55	14.2
WQS0092	2019-10-09 07:35:00-05	46.61	5.91	46.62	46.63	39.04	53.78	14.2
WQS0092	2019-10-09 07:40:00-05	43.61	4.02	43.3	43.42	40.21	47.66	14.2
WQS0092	2019-10-09 07:45:00-05	45.18	7.49	45.17	45.15	39.93	52.32	14.2
WQS0092	2019-10-09 07:50:00-05	44.03	4.64	43.84	43.99	39.9	51.17	14.2
WQS0092	2019-10-09 07:55:00-05	44.62	7.7	44.71	44.77	38.2	49.76	14.2
WQS0092	2019-10-09 08:00:00-05	48.43	5.78	48.67	48.59	41.72	55.91	14.2
WQS0092	2019-10-09 08:05:00-05	44.39	13.11	43.16	43.82	38.53	53.32	14.2
WQS0092	2019-10-09 08:10:00-05	44.89	5.28	44.67	44.69	40.81	54.4	14.2
WQS0092	2019-10-09 08:15:00-05	42.88	10.85	43.32	42.95	36.97	49.25	14.2
WQS0092	2019-10-09 08:20:00-05	44.87	9.1	44.43	44.52	39.97	57.13	14.2
WQS0092	2019-10-09 08:25:00-05	45.94	5.29	45.66	45.6	42.31	56.42	14.2
WQS0092	2019-10-09 08:30:00-05	43.22	3.8	42.93	42.99	39.18	48.96	14.2
WQS0092	2019-10-09 08:35:00-05	44	5.81	43.56	43.81	39.83	50.25	14.2
WQS0092	2019-10-09 08:40:00-05	47.52	5.3	47.56	47.44	43.31	55.13	14.2
WQS0092	2019-10-09 08:45:00-05	43.96	6.59	43.55	43.73	39.77	49.76	14.2
WQS0092	2019-10-09 08:50:00-05	43.4	3.47	43.47	43.4	39.57	50.7	14.2
WQS0092	2019-10-09 08:55:00-05	44.28	4.81	43.92	44.16	39.32	50.22	14.2
WQS0092	2019-10-09 09:00:00-05	45.12	6.91	44.71	44.85	40.41	52.75	14.2
WQS0092	2019-10-09 09:05:00-05	45.22	4.13	45.39	45.33	40.97	51.04	14.2
WQS0092	2019-10-09 09:10:00-05	44.69	3.28	44.58	44.58	41.22	49.19	14.2
WQS0092	2019-10-09 09:15:00-05	44.43	4.3	44.25	44.35	40.14	52.72	14.2
WQS0092	2019-10-09 09:20:00-05	43.45	6.48	43.03	43.1	38.8	53.36	14.2
WQS0092	2019-10-09 09:25:00-05	45.36	9.41	44.69	44.79	40.98	56.22	14.2
WQS0092	2019-10-09 09:30:00-05	43.9	2.95	43.85	43.81	40.21	48.01	14.2
WQS0092	2019-10-09 09:35:00-05	43.11	4.64	43.65	43.38	37.06	46.71	14.2
WQS0092	2019-10-09 09:40:00-05	43.75	4.77	43.65	43.58	38.82	50.92	14.2
WQS0092	2019-10-09 09:45:00-05	45.32	4	44.97	45.01	42.08	50.25	14.2
WQS0092	2019-10-09 09:50:00-05	45.6	4.22	45.88	45.77	40.76	51.33	14.2
WQS0092	2019-10-09 09:55:00-05	43.35	3.2	42.96	43.17	40.02	48.34	14.3
WQS0092	2019-10-09 10:00:00-05	43.93	3.31	43.73	43.68	41.12	55.24	14.3
WQS0092	2019-10-09 10:05:00-05	44.88	3.38	44.56	44.64	40.52	49.51	14.3
WQS0092	2019-10-09 10:10:00-05	45.38	3.71	45.29	45.33	41.5	49.21	14.3
WQS0092	2019-10-09 10:15:00-05	44.75	11.9	44.65	44.81	38.32	53.79	14.3
WQS0092	2019-10-09 10:20:00-05	44.15	19.64	43.42	43.35	38.56	67.91	14.3
WQS0092	2019-10-09 10:25:00-05	47.09	8.76	46.7	46.84	41.58	56.93	14.3
WQS0092	2019-10-09 10:30:00-05	46.4	7.88	45.82	45.95	42.12	53.08	14.3
WQS0092	2019-10-09 10:35:00-05	45.07	8.56	44.53	44.72	40.36	52.86	14.3
WQS0092	2019-10-09 10:40:00-05	45.91	5.49	46.16	46.01	41.28	52.19	14.3
WQS0092	2019-10-09 10:45:00-05	45.21	10.76	45.47	45.26	39.11	52.57	14.3
WQS0092	2019-10-09 10:50:00-05	43.1	3.17	42.96	42.98	39.71	48.79	14.3
WQS0092	2019-10-09 10:55:00-05	45.88	5.85	45.79	45.8	40.66	56.89	14.3
WQS0092	2019-10-09 11:00:00-05	45.02	5.4	45.18	45.02	40.3	54.4	14.3
WQS0092	2019-10-09 11:05:00-05	44.3	12.97	43.79	43.93	38.49	58.72	14.3
WQS0092	2019-10-09 11:10:00-05	45.91	9.84	46.04	45.92	39.86	53.12	14.3
WQS0092	2019-10-09 11:15:00-05	45.7	5.17	45.97	45.86	40.45	50.46	14.3
WQS0092	2019-10-09 11:20:00-05	44.89	7.82	44.33	44.34	39.8	57.56	14.3
WQS0092	2019-10-09 11:25:00-05	46.15	4.8	46.11	46.09	42.09	52.17	14.3
WQS0092	2019-10-09 11:30:00-05	44.65	2.77	44.71	44.73	41.4	49.5	14.3
WQS0092	2019-10-09 11:35:00-05	42.57	2.48	42.69	42.55	39.38	46.24	14.3
WQS0092	2019-10-09 11:40:00-05	43.52	8.9	41.99	42.58	40.12	51.13	14.3
WQS0092	2019-10-09 11:45:00-05	46.7	11.53	45.89	46.29	41.74	54.66	14.3
WQS0092	2019-10-09 11:50:00-05	44.5	3.15	44.33	44.38	41.09	50.59	14.3
WQS0092	2019-10-09 11:55:00-05	45.3	5.95	45.36	45.26	40.03	57.2	14.3
WQS0092	2019-10-09 12:00:00-05	45.06	5.88	44.68	44.75	40.98	53.04	14.3
WQS0092	2019-10-09 12:05:00-05	43.47	8.13	42.84	42.91	39.62	53.87	14.3
WQS0092	2019-10-09 12:10:00-05	44.35	5.38	44.18	44.01	39.69	52.57	14.3
WQS0092	2019-10-09 12:15:00-05	44.34	3.66	43.9	44.08	41.05	49.63	14.3
WQS0092	2019-10-09 12:20:00-05	45.91	6.96	45.71	45.67	40.83	56.13	14.3
WQS0092	2019-10-09 12:25:00-05	45.67	12.93	45.53	45.37	40.7	63.27	14.3
WQS0092	2019-10-09 12:30:00-05	44.22	5.87	43.91	43.94	40.03	49.83	14.3
WQS0092	2019-10-09 12:35:00-05	44.55	8.03	44.11	44.13	39.21	52.09	14.3
WQS0092	2019-10-09 12:40:00-05	44.41	3.27	44.22	44.31	39.94	49.21	14.3
WQS0092	2019-10-09 12:45:00-05	47.19	10.58	46.95	47.07	42.03	54.78	14.3
WQS0092	2019-10-09 12:50:00-05	45.8	4.47	45.38	45.6	40.8	53.55	14.3
WQS0092	2019-10-09 12:55:00-05	46.92	9.28	46.91	46.79	42.22	58.99	14.3
WQS0092	2019-10-09 13:00:00-05	45.92	7.06	45.72	45.6	42.18	56.71	14.3
WQS0092	2019-10-09 13:05:00-05	46.51	3.72	46.48	46.47	43.05	51.26	14.3
WQS0092	2019-10-09 13:10:00-05	47.77	13.79	47.05	47.14	42.16	58.71	14.3
WQS0092	2019-10-09 13:15:00-05	45.04	10.75	44.51	44.51	40.57	60.71	14.3
WQS0092	2019-10-09 13:20:00-05	46.88	8.66	46.56	46.59	41.9	55.83	14.3
WQS0092	2019-10-09 13:25:00-05	45.43	5.01	45.21	45.34	40.66	51.64	14.3
WQS0092	2019-10-09 13:30:00-05	44.58	5.67	44.89	44.72	38.74	49.75	14.3
WQS0092	2019-10-09 13:35:00-05	46.19	6.52	45.83	46.01	41.77	52.77	14.3
WQS0092	2019-10-09 13:40:00-05	45.21	5	44.91	44.97	41.34	51.78	14.3
WQS0092	2019-10-09 13:45:00-05	44.92	2.51	44.9	44.81	41.75	49.53	14.3
WQS0092	2019-10-09 13:50:00-05	44.85	6.32	44.87	44.88	38.34	50.61	14.3
WQS0092	2019-10-09 13:55:00-05	46	11.85	46.83	46.25	38.59	51.66	14.4
WQS0092	2019-10-09 14:00:00-05	44.65	4.41	44.44	44.5	40.63	50.22	14.4
WQS0092	2019-10-09 14:05:00-05	45.2	5.62	44.94	44.97	41.05	50.73	14.4
WQS0092	2019-10-09 14:10:00-05	45.47	2.77	45.23	45.3	42.46	50.41	14.4
WQS0092	2019-10-09 14:15:00-05	45.24	5.42	44.84	44.91	41.58	57.38	14.4
WQS0092	2019-10-09 14:20:00-05	45.39	4.17	45.47	45.31	41.34	50.9	14.4
WQS0092	2019-10-09 14:25:00-05	44.85	6.22	44.4	44.43	40.67	56.51	14.4
WQS0092	2019-10-09 14:30:00-05	45.91	5.24	45.83	45.72	41.78	54.81	14.4
WQS0092	2019-10-09 14:35:00-05	45.75	3.26	45.8	45.7	41.99	50.71	14.4
WQS0092	2019-10-09 14:40:00-05	44.68	3.99	44.75	44.66	41.1	53.35	14.4
WQS0092	2019-10-09 14:45:00-05	46.2	5	46.06	45.96	42	54.24	14.4
WQS0092	2019-10-09 14:50:00-05	46.48	12.56	47.32	46.56	39.84	52.46	14.5
WQS0092	2019-10-09 14:55:00-05	48.87	4.15	48.89	48.83	45.21	55.17	14.5
WQS0092	2019-10-09 15:00:00-05	46.16	10.98	45.73	45.7	41.58	62.74	14.5
WQS0092	2019-10-09 15:05:00-05	46.19	6.04	46.18	46.01	41.52	55.74	14.5
WQS0092	2019-10-09 15:10:00-05	46.83	2.31	46.78	46.8	43.95	49.91	14.5
WQS0092	2019-10-09 15:15:00-05	48.19	7.83	48	47.9	42.53	57.78	14.5
WQS0092	2019-10-09 15:20:00-05	46.34	5.03	46.34	46.3	41.87	53.48	14.5
WQS0092	2019-10-09 15:25:00-05	46.85	7.32	46.28	46.46	42.43	54.21	14.5
WQS0092	2019-10-09 15:30:00-05	48.08	5.05	47.96	48.03	43.3	55.84	14.5
WQS0092	2019-10-09 15:35:00-05	46.32	4.8	45.86	45.85	42.61	52.91	14.5
WQS0092	2019-10-09 15:40:00-05	45.83	8.99	45.34	45.5	40.43	59.2	14.5
WQS0092	2019-10-09 15:45:00-05	47.09	7.33	47.15	47.15	41.14	53.02	14.5
WQS0092	2019-10-09 15:50:00-05	46.74	2.98	46.6	46.72	43.31	53.31	14.5
WQS0092	2019-10-09 15:55:00-05	47.91	3.95	48	47.96	43.24	52.35	14.5
WQS0092	2019-10-09 16:00:00-05	47.48	9.12	46.9	47.13	41.96	58.57	14.5
WQS0092	2019-10-09 16:05:00-05	47.75	7.8	47.57	47.62	41.65	55.05	14.5
WQS0092	2019-10-09 16:10:00-05	46.08	3.87	46.05	46.04	41.08	50.18	14.5
WQS0092	2019-10-09 16:15:00-05	45.93	9.15	45.64	45.85	40.51	53.72	14.5
WQS0092	2019-10-09 16:20:00-05	46.3	4.04	46.38	46.19	42.8	52.21	14.5
WQS0092	2019-10-09 16:25:00-05	49.64	3.36	49.75	49.71	45.42	53.79	14.5
WQS0092	2019-10-09 16:30:00-05	46.56	4.8	46.33	46.42	42.15	52.08	14.5
WQS0092	2019-10-09 16:35:00-05	45.95	3.89	45.76	45.73	42.02	54.54	14.5
WQS0092	2019-10-09 16:40:00-05	45.93	3.9	45.76	45.82	41.46	51.13	14.5
WQS0092	2019-10-09 16:45:00-05	48.04	8.46	48.14	47.92	41.22	55.01	14.5
WQS0092	2019-10-09 16:50:00-05	45.97	5.94	45.85	45.86	40.8	52.13	14.5
WQS0092	2019-10-09 16:55:00-05	45.71	2.51	45.78	45.77	41.45	50.15	14.5
WQS0092	2019-10-09 17:00:00-05	45.55	7.81	45.06	45.23	40.72	52.32	14.5
WQS0092	2019-10-09 17:05:00-05	46.05	7.23	45.8	45.77	41.85	62.04	14.5
WQS0092	2019-10-09 17:10:00-05	49.18	9.41	49.02	48.95	42.27	58.42	14.5
WQS0092	2019-10-09 17:15:00-05	45.4	3.3	45.39	45.33	41.73	49.71	14.5
WQS0092	2019-10-09 17:20:00-05	45.29	3.13	45.21	45.19	41.37	49.46	14.5
WQS0092	2019-10-09 17:25:00-05	45.84	4.25	46.01	45.81	40.6	51.57	14.5
WQS0092	2019-10-09 17:30:00-05	44.68	8.01	44.1	44.35	40.03	55.13	14.5
WQS0092	2019-10-09 17:35:00-05	43.58	3.55	43.62	43.51	40.71	50.54	14.5
WQS0092	2019-10-09 17:40:00-05	49.07	6.9	49.41	49.16	41.94	56.59	14.5
WQS0092	2019-10-09 17:45:00-05	45.56	4.72	45.62	45.56	41.03	51.98	14.5
WQS0092	2019-10-09 17:50:00-05	46.03	7.97	45.95	45.85	41.09	53.63	14.5
WQS0092	2019-10-09 17:55:00-05	46.27	7.59	45.84	45.9	40.85	53.49	14.5
WQS0092	2019-10-09 18:00:00-05	44.33	3.93	44.02	43.99	41.05	53.59	14.5
WQS0092	2019-10-09 18:05:00-05	43.85	4.68	43.55	43.56	40.21	51.21	14.5
WQS0092	2019-10-09 18:10:00-05	44.38	4.4	44.03	44.16	40.11	50.82	14.5
WQS0092	2019-10-09 18:15:00-05	43.59	2.86	43.36	43.45	40.38	49.36	14.5
WQS0092	2019-10-09 18:20:00-05	44.81	3.18	45.02	44.87	40.85	48.85	14.5
WQS0092	2019-10-09 18:25:00-05	44.67	12.92	44.65	44.27	38.63	59.61	14.5
WQS0092	2019-10-09 18:30:00-05	43.34	7.28	43.59	43.32	38.98	48.68	14.5
WQS0092	2019-10-09 18:35:00-05	43.44	3.89	43.11	43.25	40.18	51.03	14.5
WQS0092	2019-10-09 18:40:00-05	45.8	4.8	45.79	45.69	41.81	51.62	14.5
WQS0092	2019-10-09 18:45:00-05	42.93	2.35	42.96	42.9	39.19	47.42	14.5
WQS0092	2019-10-09 18:50:00-05	43.17	3	43.13	43.09	40.05	49.09	14.5
WQS0092	2019-10-09 18:55:00-05	43.51	2.16	43.38	43.4	40.04	47.75	14.5
WQS0092	2019-10-09 19:00:00-05	45.29	7.81	45.15	45.09	40.26	54.83	14.5
WQS0092	2019-10-09 19:05:00-05	45.96	4.69	45.72	45.88	40.93	52.05	14.5
WQS0092	2019-10-09 19:10:00-05	42.48	4.84	42.01	42.22	38.83	50.72	14.5
WQS0092	2019-10-09 19:15:00-05	43.45	4.49	43.38	43.34	39	50.53	14.5
WQS0092	2019-10-09 19:20:00-05	44.78	3.6	44.92	44.74	40.69	50.04	14.5
WQS0092	2019-10-09 19:25:00-05	45.05	7.86	45.24	44.98	40.7	51.77	14.5
WQS0092	2019-10-09 19:30:00-05	43.05	4.33	42.5	42.79	39.62	47.38	14.5
WQS0092	2019-10-09 19:35:00-05	44.83	4.19	45.03	44.86	39.8	50.16	14.5
WQS0092	2019-10-09 19:40:00-05	45.56	22.53	44.66	44.68	40.05	79.45	14.5
WQS0092	2019-10-09 19:45:00-05	44.38	5.19	44.48	44.45	39.91	49.17	14.6
WQS0092	2019-10-09 19:50:00-05	46.7	9.5	46.55	46.5	41.65	58.75	14.6
WQS0092	2019-10-09 19:55:00-05	44.26	8.01	43.76	43.93	40.15	58.46	14.6
WQS0092	2019-10-09 20:00:00-05	45.84	10.68	45.43	45.51	39.02	57.73	14.6
WQS0092	2019-10-09 20:05:00-05	46.29	3.93	46.27	46.26	41.71	52.7	14.6
WQS0092	2019-10-09 20:10:00-05	45.29	5.95	45.41	45.41	38.26	49.85	14.6
WQS0092	2019-10-09 20:15:00-05	44.81	4.81	44.55	44.68	41.07	51.77	14.6
WQS0092	2019-10-09 20:20:00-05	45.01	5.87	44.5	44.62	40.89	56.23	14.6
WQS0092	2019-10-09 20:25:00-05	45.16	3.51	45	45.01	41.89	51.3	14.6
WQS0092	2019-10-09 20:30:00-05	44.75	4.57	44.6	44.51	40.89	54.85	14.6
WQS0092	2019-10-09 20:35:00-05	45.61	8.72	45.3	45.32	41.84	65.25	14.6
WQS0092	2019-10-09 20:40:00-05	48.45	6.11	48.2	48.2	43.79	54.3	14.6
WQS0092	2019-10-09 20:45:00-05	48.45	11.78	48.8	48.59	41.54	59.93	14.6
WQS0092	2019-10-09 20:50:00-05	44.44	5.89	44.3	44.28	40.76	52.79	14.6
WQS0092	2019-10-09 20:55:00-05	47.75	7.97	47.08	47.35	42.99	57.99	14.6
WQS0092	2019-10-09 21:00:00-05	48.42	8.11	47.95	48.04	42.75	56.64	14.6
WQS0092	2019-10-09 21:05:00-05	47.46	6.46	47.3	47.31	42.16	54.87	14.6
WQS0092	2019-10-09 21:10:00-05	47.07	4.41	47.58	47.22	42.76	52.99	14.6
WQS0092	2019-10-09 21:15:00-05	46.05	2.96	45.74	45.86	42.66	50.37	14.6
WQS0092	2019-10-09 21:20:00-05	49.89	12.04	49.69	49.78	43.43	59.97	14.6
WQS0092	2019-10-09 21:25:00-05	45.81	2.51	45.61	45.74	42.26	49.55	14.6
WQS0092	2019-10-09 21:30:00-05	46.5	3.82	46.19	46.22	42.68	54.62	14.6
WQS0092	2019-10-09 21:35:00-05	46.84	3.7	46.83	46.85	42.28	51.32	14.6
WQS0092	2019-10-09 21:40:00-05	47.41	4.89	47.5	47.33	43.1	54.4	14.6
WQS0092	2019-10-09 21:45:00-05	48	6.01	48.01	48.02	43.47	52.58	14.6
WQS0092	2019-10-09 21:50:00-05	46.15	4.42	45.69	45.85	43.23	55.07	14.6
WQS0092	2019-10-09 21:55:00-05	47.55	8.1	47.53	47.5	41.14	60.93	14.6
WQS0092	2019-10-09 22:00:00-05	47.9	5.87	47.88	47.87	42.6	52.98	14.6
WQS0092	2019-10-09 22:05:00-05	46.77	7.79	46.36	46.63	41.14	53.71	14.6
WQS0092	2019-10-09 22:10:00-05	45.79	6.53	45.3	45.32	41.95	54.2	14.6
WQS0092	2019-10-09 22:15:00-05	45.95	6.13	45.34	45.41	41.84	55.98	14.6
WQS0092	2019-10-09 22:20:00-05	46.57	5.43	46.72	46.51	42.66	56.32	14.6
WQS0092	2019-10-09 22:25:00-05	46.46	2.19	46.14	46.24	43.42	50.19	14.6
WQS0092	2019-10-09 22:30:00-05	58.75	13.87	59.03	58.86	50.1	72.28	14.6
WQS0092	2019-10-09 22:35:00-05	55.4	3.94	55.55	55.5	50.59	59.57	14.6
WQS0092	2019-10-09 22:40:00-05	51.16	5.87	51.52	51.33	45.54	57.5	14.6
WQS0092	2019-10-09 22:45:00-05	50.04	6.5	50.17	50.03	44.16	56.42	14.6
WQS0092	2019-10-09 22:50:00-05	52.59	6.3	52.16	52.37	48.07	61.06	14.7
WQS0092	2019-10-09 22:55:00-05	57.76	6.89	57.39	57.58	52.77	63.46	14.7
WQS0092	2019-10-09 23:00:00-05	54.52	5.64	54.49	54.45	49.18	60.38	14.7
WQS0092	2019-10-09 23:05:00-05	56.75	7.28	56.79	56.65	50.25	64.58	14.6
WQS0092	2019-10-09 23:10:00-05	53.36	6.99	53.24	53.19	47.59	61.93	14.6
WQS0092	2019-10-09 23:15:00-05	51.67	3.51	51.64	51.6	47.52	56.73	14.6
WQS0092	2019-10-09 23:20:00-05	50.25	6.1	50.18	50.02	45.67	59.89	14.6
WQS0092	2019-10-09 23:25:00-05	46.59	3.17	46.41	46.45	41.97	52.62	14.6
WQS0092	2019-10-09 23:30:00-05	46.77	3.88	46.72	46.7	41.99	52.84	14.6
WQS0092	2019-10-09 23:35:00-05	47.04	7.29	47.13	46.99	42.25	54.33	14.6
WQS0092	2019-10-09 23:40:00-05	46.61	5.82	46.7	46.63	40.39	51.92	14.6
WQS0092	2019-10-09 23:45:00-05	45.58	6.23	45.14	45.25	41.09	53.51	14.6
WQS0092	2019-10-09 23:50:00-05	48.66	5.69	48.33	48.46	44.17	56.37	14.6
WQS0092	2019-10-09 23:55:00-05	45.61	2.99	45.42	45.42	42.22	52.01	14.6
WQS0092	2019-10-10 00:00:00-05	47.84	9.54	47.57	47.5	41.95	56.42	14.6
WQS0092	2019-10-10 00:05:00-05	46.39	5.17	46.32	46.27	42.05	52.66	14.6
WQS0092	2019-10-10 00:10:00-05	44.54	2.36	44.65	44.49	41.26	48.52	14.6
WQS0092	2019-10-10 00:15:00-05	44.86	4.38	44.49	44.65	40.74	49.36	14.6
WQS0092	2019-10-10 00:20:00-05	44.7	4.51	44.69	44.57	40.79	50.72	14.6
WQS0092	2019-10-10 00:25:00-05	45.51	4.43	45.51	45.51	40.07	50	14.6
WQS0092	2019-10-10 00:30:00-05	44.43	6.85	44.07	44.27	39.57	50.6	14.6
WQS0092	2019-10-10 00:35:00-05	43.27	3.41	43.22	43.3	39.15	47.02	14.6
WQS0092	2019-10-10 00:40:00-05	47.73	4.91	47.57	47.63	41.95	53.72	14.6
WQS0092	2019-10-10 00:45:00-05	44.12	4.32	43.86	43.9	40.57	51.41	14.5
WQS0092	2019-10-10 00:50:00-05	43.41	4.16	43.25	43.27	38.4	48.77	14.6
WQS0092	2019-10-10 00:55:00-05	43.71	3.62	43.74	43.7	38.78	48.86	14.5
WQS0092	2019-10-10 01:00:00-05	43	2.21	43	42.98	39.41	46.65	14.5
WQS0092	2019-10-10 01:05:00-05	42.77	2.87	42.74	42.7	39.44	46.65	14.5
WQS0092	2019-10-10 01:10:00-05	46.28	7.12	45.76	45.91	42.04	56.76	14.5
WQS0092	2019-10-10 01:15:00-05	44.36	8.07	43.73	44.04	39.94	53.51	14.5
WQS0092	2019-10-10 01:20:00-05	43.64	5.95	43.41	43.43	39.27	50.88	14.5
WQS0092	2019-10-10 01:25:00-05	43.36	3.05	43.42	43.28	39.59	48.24	14.5
WQS0092	2019-10-10 01:30:00-05	43.11	10.96	43.15	43.09	36.66	55.33	14.5
WQS0092	2019-10-10 01:35:00-05	43.04	2.03	42.88	42.94	39.43	46.52	14.5
WQS0092	2019-10-10 01:40:00-05	44.36	5.01	44.42	44.25	39.97	50.68	14.5
WQS0092	2019-10-10 01:45:00-05	43.92	5.65	43.83	43.75	38.32	51.25	14.5
WQS0092	2019-10-10 01:50:00-05	43.34	5.8	43.64	43.51	38.27	49.46	14.5
WQS0092	2019-10-10 01:55:00-05	43.08	5.14	43.07	42.9	39.62	53.57	14.5
WQS0092	2019-10-10 02:00:00-05	43.06	3.8	42.79	42.86	38.85	47.99	14.5
WQS0092	2019-10-10 02:05:00-05	44.13	4.32	44.23	44.18	39.82	50.22	14.5
WQS0092	2019-10-10 02:10:00-05	43.88	6.12	43.53	43.64	39.06	50.54	14.5
WQS0092	2019-10-10 02:15:00-05	43.97	5.25	44.06	43.9	39.46	49.34	14.5
WQS0092	2019-10-10 02:20:00-05	42.86	7.91	43.18	42.82	38.16	51.76	14.5
WQS0092	2019-10-10 02:25:00-05	42.23	3.85	42.22	42.12	37.88	49.08	14.5
WQS0092	2019-10-10 02:30:00-05	42.34	1.89	42.18	42.17	40.34	50.01	14.5
WQS0092	2019-10-10 02:35:00-05	41.4	3.11	41.33	41.32	38.12	46.42	14.5
WQS0092	2019-10-10 02:40:00-05	42.12	4.59	41.94	41.98	38.3	48.67	14.5
WQS0092	2019-10-10 02:45:00-05	43.61	4.09	43.09	43.29	40.07	50.06	14.5
WQS0092	2019-10-10 02:50:00-05	44.48	7.69	44.38	44.33	38.73	52.93	14.5
WQS0092	2019-10-10 02:55:00-05	41.76	2.21	41.88	41.81	38.55	45	14.5
WQS0092	2019-10-10 03:00:00-05	42.97	10.42	42.25	42.5	38.04	61.7	14.5
WQS0092	2019-10-10 03:05:00-05	42.21	4.1	41.88	41.92	37.71	47.49	14.5
WQS0092	2019-10-10 03:10:00-05	43.22	9.21	43.14	42.9	38.25	54.9	14.5
WQS0092	2019-10-10 03:15:00-05	41.59	3.96	41.58	41.59	37.71	48.1	14.5
WQS0092	2019-10-10 03:20:00-05	40.96	1.53	40.87	40.93	38.39	44.49	14.5
WQS0092	2019-10-10 03:25:00-05	41.76	4.11	41.62	41.67	37.63	48.48	14.5
WQS0092	2019-10-10 03:30:00-05	41.08	2.73	40.9	40.88	37.63	45.61	14.5
WQS0092	2019-10-10 03:35:00-05	41.04	2.3	41.03	41.04	37.51	45.81	14.5
WQS0092	2019-10-10 03:40:00-05	41.87	3.99	41.89	41.84	37.26	47.02	14.5
WQS0092	2019-10-10 03:45:00-05	40.15	5.7	39.58	39.86	35.69	45.43	14.5
WQS0092	2019-10-10 03:50:00-05	41.11	2.14	41.1	41.04	38.6	46.6	14.5
WQS0092	2019-10-10 03:55:00-05	40.53	1.71	40.39	40.44	38.11	43.35	14.5
WQS0092	2019-10-10 04:00:00-05	42.23	5.23	41.73	41.89	37.98	47.94	14.5
WQS0092	2019-10-10 04:05:00-05	40.94	2	40.74	40.75	37.99	45.3	14.5
WQS0092	2019-10-10 04:10:00-05	41.31	5.73	41.31	41.4	35.76	49.08	14.5
WQS0092	2019-10-10 04:15:00-05	40.29	3.26	39.87	40.03	36.99	45.63	14.5
WQS0092	2019-10-10 04:20:00-05	40.18	1.2	40.08	40.07	38.1	43.67	14.5
WQS0092	2019-10-10 04:25:00-05	40.26	1.24	40.2	40.18	37.54	42.95	14.5
WQS0092	2019-10-10 04:30:00-05	40.28	3	40.18	40.18	36.82	47.16	14.5
WQS0092	2019-10-10 04:35:00-05	40.17	3.12	40	40.06	36.55	46.6	14.5
WQS0092	2019-10-10 04:40:00-05	41.77	2.21	41.67	41.68	39.14	45.37	14.5
WQS0092	2019-10-10 04:45:00-05	40.67	10.51	39.98	40.08	36.09	57.91	14.5
WQS0092	2019-10-10 04:50:00-05	39.78	2.69	39.73	39.75	35.56	43.21	14.5
WQS0092	2019-10-10 04:55:00-05	44.21	8.49	44.01	44.02	36.92	49.59	14.5
WQS0092	2019-10-10 05:00:00-05	40.67	4.27	40.82	40.66	36.69	47.93	14.5
WQS0092	2019-10-10 05:05:00-05	42.27	6.01	42.27	42.14	38.18	50.36	14.5
WQS0092	2019-10-10 05:10:00-05	39.4	3.59	38.87	38.97	36.61	45.57	14.5
WQS0092	2019-10-10 05:15:00-05	39.21	1.71	39.23	39.17	36.29	43.12	14.5
WQS0092	2019-10-10 05:20:00-05	39.95	3.86	39.64	39.72	36.07	45.8	14.5
WQS0092	2019-10-10 05:25:00-05	39.17	2.23	39.03	39.15	35.87	43.69	14.5
WQS0092	2019-10-10 05:30:00-05	40.15	3.33	40.44	40.24	35.68	44.42	14.5
WQS0092	2019-10-10 05:35:00-05	39.27	2.25	39.28	39.26	35.85	42.89	14.5
WQS0092	2019-10-10 05:40:00-05	40.46	3.6	40.36	40.41	35.79	46.06	14.5
WQS0092	2019-10-10 05:45:00-05	40.77	6.05	40.44	40.44	35.94	50.32	14.5
WQS0092	2019-10-10 05:50:00-05	38.48	1.7	38.26	38.35	35.55	41.48	14.5
WQS0092	2019-10-10 05:55:00-05	42.28	4.91	42.46	42.36	37.21	46.58	14.5
WQS0092	2019-10-10 06:00:00-05	40.11	3.81	39.97	39.97	36.22	44.71	14.5
WQS0092	2019-10-10 06:05:00-05	39.02	1.88	38.88	38.96	35.02	43.72	14.5
WQS0092	2019-10-10 06:10:00-05	39.83	8.03	39.26	39.35	35.95	52.24	14.5
WQS0092	2019-10-10 06:15:00-05	39.56	2.42	39.38	39.38	36.57	45.48	14.5
WQS0092	2019-10-10 06:20:00-05	39.12	5.09	39.29	39.22	34.7	45.04	14.5
WQS0092	2019-10-10 06:25:00-05	42.1	4.76	42.27	42.15	37.17	48.29	14.5
WQS0092	2019-10-10 06:30:00-05	39.62	8.7	39.54	39.31	35.12	48.69	14.5
WQS0092	2019-10-10 06:35:00-05	47.55	14.4	47.46	47.34	40.83	65.94	14.5
WQS0092	2019-10-10 06:40:00-05	74.68	25.74	74.72	74.42	65.83	86.28	14.5
WQS0092	2019-10-10 06:45:00-05	168.43	173.03	168.39	168.43	140.71	200.5	14.7
WQS0092	2019-10-10 06:50:00-05	180	273.28	181.02	180.15	147.27	217.53	14.7
WQS0092	2019-10-10 06:55:00-05	108.41	31.43	108.6	108.41	94.75	119.79	14.8
WQS0092	2019-10-10 07:00:00-05	103.3	31.19	103.24	103.26	89.06	116.52	14.8
WQS0092	2019-10-10 07:05:00-05	90.78	140.7	91.04	90.37	66.93	117.14	14.7
WQS0092	2019-10-10 07:10:00-05	76.74	74.5	75.76	75.77	62.87	127.3	14.7
WQS0092	2019-10-10 07:15:00-05	76.57	18.7	77.43	76.94	65.99	85.59	14.7
WQS0092	2019-10-10 07:20:00-05	52.03	11.26	52.22	52	44.87	59.81	14.7
WQS0092	2019-10-10 07:25:00-05	61.08	20.76	61.07	60.82	52.12	72.41	14.7
WQS0092	2019-10-10 07:30:00-05	59.49	17.7	59.64	59.61	51.62	69.19	14.7
WQS0092	2019-10-10 07:35:00-05	50.71	8.89	50.17	50.27	45.93	59.84	14.7
WQS0092	2019-10-10 07:40:00-05	58.58	27.11	57.87	57.81	50.45	71.37	14.7
WQS0092	2019-10-10 07:45:00-05	66.26	27.7	65.27	66.1	56.21	79.28	14.7
WQS0092	2019-10-10 07:50:00-05	68.99	66.28	68.46	68.54	53.82	87.72	14.7
WQS0092	2019-10-10 07:55:00-05	68.99	31.82	70.93	69.79	57.67	83.55	14.7
WQS0092	2019-10-10 08:00:00-05	105.77	71.91	105.02	105.57	88.12	123.4	14.8
WQS0092	2019-10-10 08:05:00-05	92.31	84.13	91.22	91.78	76.1	111.95	14.8
WQS0092	2019-10-10 08:10:00-05	162.44	104.87	160.69	161.64	140.68	185.74	14.8
WQS0092	2019-10-10 08:15:00-05	153.34	318.59	151.84	153	109.87	194.4	14.8
WQS0092	2019-10-10 08:20:00-05	164.99	218.52	163.83	163.85	136.99	224.48	14.8
WQS0092	2019-10-10 08:25:00-05	99.5	35.19	99.21	99.15	86.44	115.14	14.8
WQS0092	2019-10-10 08:30:00-05	113.44	71.96	112.48	112.72	98.07	138.28	14.8
WQS0092	2019-10-10 08:35:00-05	111.71	106.92	113.64	112.72	93.9	134.75	14.8
WQS0092	2019-10-10 08:40:00-05	106.08	154.27	105.39	104.9	86.72	141	14.8
WQS0092	2019-10-10 08:45:00-05	105.33	222.38	104.21	104.17	80.28	144.39	14.7
WQS0092	2019-10-10 08:50:00-05	114.2	216.79	113.38	114.38	79.34	145.63	14.7
WQS0092	2019-10-10 08:55:00-05	100.43	77.45	101.26	101.17	82.64	116.59	14.7
WQS0092	2019-10-10 09:00:00-05	99.32	41.82	99.96	99.6	83	118.25	14.8
WQS0092	2019-10-10 09:05:00-05	106.34	49.21	107.31	106.8	89.33	121.46	14.7
WQS0092	2019-10-10 09:10:00-05	78.56	30.32	77.84	78.1	67.92	93.78	14.7
WQS0092	2019-10-10 09:15:00-05	111.44	113.65	111.8	111.46	91.16	134.54	14.8
WQS0092	2019-10-10 09:20:00-05	97.93	83.67	96.86	97.17	80.88	131.53	14.8
WQS0092	2019-10-10 09:25:00-05	93.58	61.6	94.1	93.6	77.97	108.47	14.8
WQS0092	2019-10-10 09:30:00-05	87.81	31.4	87.33	87.44	76.55	105.42	14.7
WQS0092	2019-10-10 09:35:00-05	78.24	22.08	78.73	78.46	67.87	89.36	14.7
WQS0092	2019-10-10 09:40:00-05	77.82	23.89	77.51	77.73	65.58	91.02	14.7
WQS0092	2019-10-10 09:45:00-05	65.46	17.26	64.82	65.06	57.83	79.47	14.7
WQS0092	2019-10-10 09:50:00-05	66.75	20.75	66.79	66.64	57.62	77.11	14.7
WQS0092	2019-10-10 09:55:00-05	56.91	19.04	56.29	56.67	48.89	69.75	14.6
WQS0092	2019-10-10 10:00:00-05	59.45	36.31	59.05	59.2	48.95	73.18	14.6
WQS0092	2019-10-10 10:05:00-05	54.4	11.35	54.8	54.44	46.27	60.83	14.6
WQS0092	2019-10-10 10:10:00-05	52.33	10.26	51.78	51.91	47.33	61.54	14.6
WQS0092	2019-10-10 10:15:00-05	51.91	10.45	51.7	51.68	45.47	59.24	14.6
WQS0092	2019-10-10 10:20:00-05	53.56	8.42	53.82	53.46	47.43	59.75	14.6
WQS0092	2019-10-10 10:25:00-05	54.22	19.55	53.81	53.67	47.22	76.4	14.6
WQS0092	2019-10-10 10:30:00-05	50.06	6.85	49.79	49.86	45.01	58.8	14.6
WQS0092	2019-10-10 10:35:00-05	50.47	11.63	51.04	50.73	43.79	61.25	14.6
WQS0092	2019-10-10 10:40:00-05	49.68	9.14	49.33	49.4	44.22	59.34	14.6
WQS0092	2019-10-10 10:45:00-05	51.95	24.64	51.14	51.15	43.13	66.78	14.6
WQS0092	2019-10-10 10:50:00-05	53.95	68.46	52.73	52.79	44.69	125.74	14.6
WQS0092	2019-10-10 10:55:00-05	50.47	7.98	50.11	50.26	44.51	60.68	14.6
WQS0092	2019-10-10 11:00:00-05	49.97	9.93	49.72	49.62	44.2	60.33	14.6
WQS0092	2019-10-10 11:05:00-05	50.5	4.79	50.1	50.27	45.42	56.36	14.6
WQS0092	2019-10-10 11:10:00-05	51.13	24.19	50.04	50.39	43.85	66.41	14.6
WQS0092	2019-10-10 11:15:00-05	52.01	34.67	50.27	50.43	43.25	67.75	14.6
WQS0092	2019-10-10 11:20:00-05	47.9	9.33	47.44	47.52	43.12	57.94	14.6
WQS0092	2019-10-10 11:25:00-05	50.26	6.29	50.28	50.33	44.3	57.16	14.6
WQS0092	2019-10-10 11:30:00-05	45.5	9.62	44.8	45.15	40.3	58.11	14.6
WQS0092	2019-10-10 11:35:00-05	48.42	27.89	48.19	48.18	39.94	81.92	14.6
WQS0092	2019-10-10 11:40:00-05	46.82	3.46	46.74	46.77	42.5	53.01	14.6
WQS0092	2019-10-10 11:45:00-05	49.86	22.96	49.02	49.15	41.65	63.01	14.6
WQS0092	2019-10-10 11:50:00-05	46.15	8.51	45.39	45.54	42.06	55.46	14.6
WQS0092	2019-10-10 11:55:00-05	46.43	6.32	45.84	45.99	40.73	52.74	14.6
WQS0092	2019-10-10 12:00:00-05	48.04	8.77	47.75	47.72	41.8	54.64	14.6
WQS0092	2019-10-10 12:05:00-05	47.42	6.12	47.53	47.38	42.79	53.8	14.6
WQS0092	2019-10-10 12:10:00-05	46.25	4.85	45.9	46.06	40.1	52.88	14.6
WQS0092	2019-10-10 12:15:00-05	47.49	10.94	47.11	47.19	41.28	57.73	14.6
WQS0092	2019-10-10 12:20:00-05	46.38	8.33	46.63	46.46	40.64	52.42	14.6
WQS0092	2019-10-10 12:25:00-05	44.31	7.33	44.12	44.19	38.4	51.04	14.6
WQS0092	2019-10-10 12:30:00-05	44.61	5.47	44.77	44.66	40.16	50.16	14.6
WQS0092	2019-10-10 12:35:00-05	44.49	3.17	44.39	44.39	40.25	52.34	14.6
WQS0092	2019-10-10 12:40:00-05	45.07	5.23	44.78	44.86	40.24	53.72	14.6
WQS0092	2019-10-10 12:45:00-05	44.1	5.59	43.63	43.79	40.01	51.16	14.6
WQS0092	2019-10-10 12:50:00-05	44.94	4.29	44.84	44.79	39.94	50.97	14.6
WQS0092	2019-10-10 12:55:00-05	43.88	2.44	43.9	43.82	39.99	47.29	14.6
WQS0092	2019-10-10 13:00:00-05	43.31	4.8	43.32	43.29	39.25	47.62	14.6
WQS0092	2019-10-10 13:05:00-05	44.73	4.82	44.51	44.49	40.55	52.26	14.6
WQS0092	2019-10-10 13:10:00-05	43.92	2.7	43.7	43.71	40.83	48.99	14.6
WQS0092	2019-10-10 13:15:00-05	48.36	6.73	48.18	48.12	43.34	58.11	14.6
WQS0092	2019-10-10 13:20:00-05	45.98	8.05	45.3	45.7	41.16	54.14	14.6
WQS0092	2019-10-10 13:25:00-05	45.78	7.13	45.12	45.19	41.32	56.5	14.6
WQS0092	2019-10-10 13:30:00-05	50.51	12	50.49	50.35	43.81	60.4	14.6
WQS0092	2019-10-10 13:35:00-05	55.41	6.91	55.07	55.12	50.89	63.24	14.6
WQS0092	2019-10-10 13:40:00-05	65.8	56.6	64.73	65.02	53.42	89.25	14.7
WQS0092	2019-10-10 13:45:00-05	69.37	18.27	68.34	68.76	61.37	80.74	14.8
WQS0092	2019-10-10 13:50:00-05	63.77	8.78	63.24	63.42	57.44	72.41	14.8
WQS0092	2019-10-10 13:55:00-05	53.74	4.34	53.6	53.58	49.41	58.37	14.7
WQS0092	2019-10-10 14:00:00-05	51.24	8.19	50.91	50.91	46.27	60.84	14.7
WQS0092	2019-10-10 14:05:00-05	56.6	17.33	55.65	56.2	48.27	70.06	14.7
WQS0092	2019-10-10 14:10:00-05	55.69	13.82	55.32	55.3	49.28	75.53	14.7
WQS0092	2019-10-10 14:15:00-05	50.37	8.02	49.94	50.03	45.28	59.27	14.7
WQS0092	2019-10-10 14:20:00-05	51.25	5.46	51.24	51.1	45.93	57.88	14.7
WQS0092	2019-10-10 14:25:00-05	53.31	13.25	53.52	53.29	45.21	63.21	14.7
WQS0092	2019-10-10 14:30:00-05	52.58	8.14	52.41	52.31	47.27	62.24	14.7
WQS0092	2019-10-10 14:35:00-05	54.41	8	54.08	54.24	48.42	67.26	14.7
WQS0092	2019-10-10 14:40:00-05	50.92	8.78	50.54	50.61	45.22	59.68	14.6
WQS0092	2019-10-10 14:45:00-05	51.38	10.22	51.39	51.21	44.7	64.49	14.6
WQS0092	2019-10-10 14:50:00-05	54.06	12.34	53.87	53.99	46.39	63.56	14.6
WQS0092	2019-10-10 14:55:00-05	49.12	5.75	49.06	48.99	44.21	55.78	14.6
WQS0092	2019-10-10 15:00:00-05	49.63	7.46	48.87	49.17	44.87	56.76	14.6
WQS0092	2019-10-10 15:05:00-05	51.08	7.6	50.37	50.71	46.7	58.11	14.6
WQS0092	2019-10-10 15:10:00-05	50.33	7.76	49.63	49.85	46.18	62.78	14.6
WQS0092	2019-10-10 15:15:00-05	49.19	3.7	49.15	49.08	46.07	58.75	14.6
WQS0092	2019-10-10 15:20:00-05	49.94	6.72	50.3	50.14	43.62	56.8	14.6
WQS0092	2019-10-10 15:25:00-05	52.42	10.43	52.49	52.45	45.22	61.06	14.6
WQS0092	2019-10-10 15:30:00-05	50.86	13.04	50.91	50.86	41.73	69.56	14.6
WQS0092	2019-10-10 15:35:00-05	47.82	4.3	47.84	47.78	43.6	54.18	14.6
WQS0092	2019-10-10 15:40:00-05	49.52	4.34	49.81	49.61	44.38	54.42	14.6
WQS0092	2019-10-10 15:45:00-05	51.6	11.06	51.38	51.37	43.82	61.55	14.6
WQS0092	2019-10-10 15:50:00-05	48.77	3.54	48.64	48.63	44.8	54.57	14.6
WQS0092	2019-10-10 15:55:00-05	50.38	8.04	50.61	50.46	44.24	56.36	14.6
WQS0092	2019-10-10 16:00:00-05	45.91	5.13	45.97	45.82	41.54	52.25	14.6
WQS0092	2019-10-10 16:05:00-05	46.25	5.21	46.41	46.28	41.66	51.25	14.6
WQS0092	2019-10-10 16:10:00-05	47.07	4.66	47.18	46.97	42.35	53.97	14.6
WQS0092	2019-10-10 16:15:00-05	46.05	2.3	46.08	46.03	42.74	49.24	14.6
WQS0092	2019-10-10 16:20:00-05	46.58	10.56	46.31	46.22	41.56	64.21	14.6
WQS0092	2019-10-10 16:25:00-05	46.17	6.14	46	45.97	41.12	53.12	14.6
WQS0092	2019-10-10 16:30:00-05	46.54	9.36	46.07	46.43	40.3	52.31	14.6
WQS0092	2019-10-10 16:35:00-05	47.07	4.91	47.31	47.17	40.79	52.74	14.6
WQS0092	2019-10-10 16:40:00-05	45.27	3.27	45.34	45.28	40.95	50.39	14.6
WQS0092	2019-10-10 16:45:00-05	47.29	10.04	47.47	47.2	41.57	56.72	14.6
WQS0092	2019-10-10 16:50:00-05	47.41	6.78	47.14	47.21	41.23	54.86	14.6
WQS0092	2019-10-10 16:55:00-05	46.1	3.85	46.07	45.98	42.01	51.48	14.6
WQS0092	2019-10-10 17:00:00-05	47.92	4.75	47.94	47.9	43.62	53	14.6
WQS0092	2019-10-10 17:05:00-05	46.85	10.25	46.57	46.63	39.87	63.97	14.6
WQS0092	2019-10-10 17:10:00-05	44.96	4.39	44.65	44.68	42.03	51.87	14.6
WQS0092	2019-10-10 17:15:00-05	44.73	3.31	44.67	44.65	40.8	49.89	14.6
WQS0092	2019-10-10 17:20:00-05	45.33	5.26	45.31	45.11	41.37	52.31	14.6
WQS0092	2019-10-10 17:25:00-05	45.55	5.82	45.5	45.37	41.48	51.97	14.6
WQS0092	2019-10-10 17:30:00-05	45.43	10.01	44.93	45.18	38.68	54.46	14.6
WQS0092	2019-10-10 17:35:00-05	46.38	7.78	45.98	46.13	39.83	55.51	14.6
WQS0092	2019-10-10 17:40:00-05	44.24	3.66	43.99	44.09	39.75	50.49	14.6
WQS0092	2019-10-10 17:45:00-05	43.83	3.58	43.52	43.64	40.98	51.38	14.6
WQS0092	2019-10-10 17:50:00-05	44.87	3.16	45	44.98	40.93	49.5	14.6
WQS0092	2019-10-10 17:55:00-05	44.16	3.33	43.92	43.91	41.15	48	14.6
WQS0092	2019-10-10 18:00:00-05	44.46	3.12	44.26	44.24	40.91	51.18	14.6
WQS0092	2019-10-10 18:05:00-05	45.65	5.01	45.64	45.56	41.25	50.54	14.6
WQS0092	2019-10-10 18:10:00-05	49.47	15.74	49.24	49.23	42.68	65.86	14.6
WQS0092	2019-10-10 18:15:00-05	43.01	3.08	42.54	42.73	39.83	49.82	14.6
WQS0092	2019-10-10 18:20:00-05	43.89	7.67	43.44	43.46	39.07	54.68	14.6
WQS0092	2019-10-10 18:25:00-05	44.34	11.46	43.8	43.87	39	56.37	14.6
WQS0092	2019-10-10 18:30:00-05	42.57	1.55	42.52	42.46	39.72	45.62	14.6
WQS0092	2019-10-10 18:35:00-05	43.44	3.87	43.21	43.27	40.38	50.39	14.6
WQS0092	2019-10-10 18:40:00-05	42.89	2.83	42.79	42.87	39.35	46.7	14.6
WQS0092	2019-10-10 18:45:00-05	49.79	858.67	43.86	43.82	38.37	239.86	14.6
WQS0092	2019-10-10 18:50:00-05	43.18	4.79	42.87	42.88	39.07	50.18	14.6
WQS0092	2019-10-10 18:55:00-05	42.31	4.4	42.14	42.18	38.42	48.64	14.6
WQS0092	2019-10-10 19:00:00-05	42.07	2.27	41.81	41.97	39.28	45.6	14.6
WQS0092	2019-10-10 19:05:00-05	43.48	7.78	43.21	43.22	38.03	51.02	14.6
WQS0092	2019-10-10 19:10:00-05	41.43	1.68	41.44	41.38	38.9	44.73	14.6
WQS0092	2019-10-10 19:15:00-05	43.71	18.92	42.86	42.84	39.64	69.12	14.6
WQS0092	2019-10-10 19:20:00-05	41.96	4.69	41.64	41.61	38.68	53.8	14.6
WQS0092	2019-10-10 19:25:00-05	42.81	4.58	42.58	42.65	37.87	48.63	14.6
WQS0092	2019-10-10 19:30:00-05	41.89	3.94	41.76	41.81	38.53	47.44	14.6
WQS0092	2019-10-10 19:35:00-05	42.07	3.51	42.04	42.06	38.84	47.99	14.6
WQS0092	2019-10-10 19:40:00-05	44.78	7.63	44.62	44.51	40.16	56.54	14.6
WQS0092	2019-10-10 19:45:00-05	42.21	2.45	42.05	42.12	39.13	46.37	14.6
WQS0092	2019-10-10 19:50:00-05	42.78	4.52	43.11	42.95	37.58	48.13	14.6
WQS0092	2019-10-10 19:55:00-05	42.75	15.04	42.02	42.02	37.21	64.78	14.6
WQS0092	2019-10-10 20:00:00-05	42.96	3.24	42.65	42.74	39.39	47.95	14.6
WQS0092	2019-10-10 20:05:00-05	41.03	1.84	40.88	40.93	38.49	46.3	14.6
WQS0092	2019-10-10 20:10:00-05	40.67	2.15	40.47	40.48	38.09	46.86	14.6
WQS0092	2019-10-10 20:15:00-05	41.56	3.5	41.2	41.25	37.92	47.85	14.6
WQS0092	2019-10-10 20:20:00-05	41.15	2.59	41.11	41.05	37.51	45.28	14.6
WQS0092	2019-10-10 20:25:00-05	42.54	5.04	42.57	42.55	37.94	51.47	14.6
WQS0092	2019-10-10 20:30:00-05	47.1	30.51	45.58	45.59	40.23	68.8	14.6
WQS0092	2019-10-10 20:35:00-05	43.08	3.22	43.02	43	38.59	49.61	14.6
WQS0092	2019-10-10 20:40:00-05	42.33	9.73	42.11	42.19	35.61	57.72	14.5
WQS0092	2019-10-10 20:45:00-05	41.66	5.03	41.45	41.42	38.06	49.98	14.5
WQS0092	2019-10-10 20:50:00-05	41.31	3.56	41.29	41.23	37.72	45.93	14.5
WQS0092	2019-10-10 20:55:00-05	45.78	287.85	43.21	43.21	36.36	165.78	14.6
WQS0092	2019-10-10 21:00:00-05	41.72	15.59	41.07	41.01	37.24	64.19	14.6
WQS0092	2019-10-10 21:05:00-05	41.14	3.94	41.02	40.99	37.36	52	14.6
WQS0092	2019-10-10 21:10:00-05	41.16	1.6	41.02	41.05	38.62	44.28	14.5
WQS0092	2019-10-10 21:15:00-05	41.29	2.89	41.26	41.28	37.78	46.2	14.5
WQS0092	2019-10-10 21:20:00-05	40.97	1.98	41.02	40.94	37.52	44.47	14.5
WQS0092	2019-10-10 21:25:00-05	41.44	2.29	41.38	41.36	36.91	45.07	14.5
WQS0092	2019-10-10 21:30:00-05	40.61	3.66	40.87	40.7	36.46	44.73	14.5
WQS0092	2019-10-10 21:35:00-05	42.43	10.81	42.16	42.25	37.26	56.57	14.5
WQS0092	2019-10-10 21:40:00-05	39.92	4.71	40.01	39.98	35.24	44.73	14.5
WQS0092	2019-10-10 21:45:00-05	41.25	11.76	40.79	40.86	35.86	61.38	14.5
WQS0092	2019-10-10 21:50:00-05	41.37	2.62	41.25	41.23	38.68	46.12	14.5
WQS0092	2019-10-10 21:55:00-05	41.28	5.81	41.23	41.16	36.09	48.94	14.5
WQS0092	2019-10-10 22:00:00-05	41.61	7.55	40.86	41.07	36.7	51.59	14.5
WQS0092	2019-10-10 22:05:00-05	43.34	4.21	43.58	43.46	38.43	49.15	14.5
WQS0092	2019-10-10 22:10:00-05	41.7	3	41.5	41.69	37.84	47.01	14.5
WQS0092	2019-10-10 22:15:00-05	42.55	5.05	42.54	42.54	37.2	48.62	14.5
WQS0092	2019-10-10 22:20:00-05	40.6	4.93	40.14	40.18	37.31	51.73	14.4
WQS0092	2019-10-10 22:25:00-05	40.07	3.73	39.71	39.89	36.45	45.83	14.4
WQS0092	2019-10-10 22:30:00-05	40.86	4.5	40.48	40.68	37.11	46.38	14.4
WQS0092	2019-10-10 22:35:00-05	41.1	30.41	40.03	40.04	36.5	76.29	14.4
WQS0092	2019-10-10 22:40:00-05	40.59	3.56	40.56	40.57	36.11	46.17	14.4
WQS0092	2019-10-10 22:45:00-05	40.11	3.91	39.78	39.77	37.63	49.96	14.4
WQS0092	2019-10-10 22:50:00-05	41.67	5.94	41.58	41.49	36.69	48.65	14.4
WQS0092	2019-10-10 22:55:00-05	41.87	6.53	41.93	41.81	37.15	52.38	14.4
WQS0092	2019-10-10 23:00:00-05	39.65	2.49	39.56	39.57	36.04	43.57	14.4
WQS0092	2019-10-10 23:05:00-05	40.58	2.78	40.39	40.42	36.99	45.17	14.4
WQS0092	2019-10-10 23:10:00-05	40.4	3.25	39.99	40.1	37.53	47.89	14.4
WQS0092	2019-10-10 23:15:00-05	44.09	8.15	43.8	43.91	37.19	51.83	14.4
WQS0092	2019-10-10 23:20:00-05	42.17	56.38	40.89	40.82	35.2	87.18	14.4
WQS0092	2019-10-10 23:25:00-05	41	3.21	41.09	41	36.57	45.33	14.4
WQS0092	2019-10-10 23:30:00-05	41.66	3.85	41.35	41.45	37.61	47.46	14.4
WQS0092	2019-10-10 23:35:00-05	41.81	53.23	41.33	41.15	34.69	107.33	14.4
WQS0092	2019-10-10 23:40:00-05	256.25	50584.5	187.47	231.89	36.76	608.89	14.3
WQS0092	2019-10-10 23:45:00-05	39.27	4.86	39.21	39.2	34.51	44.69	14.3
WQS0092	2019-10-10 23:50:00-05	40.62	3.49	40.51	40.52	37.01	48.18	14.3
WQS0092	2019-10-10 23:55:00-05	44.51	479.47	40.08	40.23	36.2	200.29	14.3
WQS0092	2019-10-11 00:00:00-05	40.62	2.98	40.43	40.47	37.75	47.65	14.3
WQS0092	2019-10-11 00:05:00-05	42.9	27.49	42.31	42.18	36.64	78.43	14.3
WQS0092	2019-10-11 00:10:00-05	39.94	3.19	39.77	39.76	37.1	47.22	14.3
WQS0092	2019-10-11 00:15:00-05	49.83	1717.38	40.56	40.76	36.77	310.87	14.3
WQS0092	2019-10-11 00:20:00-05	41.11	4.49	40.89	40.93	36.89	52.32	14.3
WQS0092	2019-10-11 00:25:00-05	40.66	2.22	40.72	40.64	37.59	44.77	14.3
WQS0092	2019-10-11 00:30:00-05	39.53	2.3	39.5	39.48	35.99	43.74	14.3
WQS0092	2019-10-11 00:35:00-05	41.69	6.02	41.37	41.46	36.47	47.86	14.3
WQS0092	2019-10-11 00:40:00-05	39.48	2.74	39.41	39.43	36	43.68	14.3
WQS0092	2019-10-11 00:45:00-05	40.55	8.77	39.93	40.15	36.19	51.51	14.3
WQS0092	2019-10-11 00:50:00-05	39.74	4.09	39.56	39.68	36.19	44.67	14.3
WQS0092	2019-10-11 00:55:00-05	39.4	3.63	39.25	39.26	36.03	44.52	14.3
WQS0092	2019-10-11 01:00:00-05	39.31	3.7	39.28	39.24	35.6	44.42	14.3
WQS0092	2019-10-11 01:05:00-05	39.31	3.24	39.16	39.2	36.36	45.84	14.3
WQS0092	2019-10-11 01:10:00-05	39.01	5.22	38.71	38.78	34.07	44.55	14.3
WQS0092	2019-10-11 01:15:00-05	38.5	1.46	38.45	38.47	34.35	42.03	14.2
WQS0092	2019-10-11 01:20:00-05	39.39	2.82	39.53	39.44	36	43.1	14.2
WQS0092	2019-10-11 01:25:00-05	40	3.22	39.65	39.84	36.87	45.56	14.2
WQS0092	2019-10-11 01:30:00-05	39.29	4.11	39.05	39.02	34.57	45.37	14.2
WQS0092	2019-10-11 01:35:00-05	40.16	4.64	39.96	40.05	35.28	44.43	14.2
WQS0092	2019-10-11 01:40:00-05	40.22	2.18	40.24	40.24	36.4	44.46	14.2
WQS0092	2019-10-11 01:45:00-05	39.07	1.47	39.04	39.09	35.79	43.72	14.2
WQS0092	2019-10-11 01:50:00-05	40.22	1.68	40.23	40.22	37	43.63	14.2
WQS0092	2019-10-11 01:55:00-05	40.91	5.58	40.59	40.6	37.17	48.79	14.2
WQS0092	2019-10-11 02:00:00-05	39.61	5.32	40.15	39.79	35.36	44.66	14.2
WQS0092	2019-10-11 02:05:00-05	39.72	3.75	39.73	39.71	35.34	45.28	14.2
WQS0092	2019-10-11 02:10:00-05	39.89	4.09	39.77	39.71	36.24	45.73	14.2
WQS0092	2019-10-11 02:15:00-05	38.85	4.22	38.32	38.59	35.05	45.55	14.2
WQS0092	2019-10-11 02:20:00-05	39.76	2.28	39.67	39.63	36.56	46.4	14.2
WQS0092	2019-10-11 02:25:00-05	41.31	4.09	41.48	41.4	35.81	45.19	14.2
WQS0092	2019-10-11 02:30:00-05	38.81	1.65	38.69	38.74	36.42	42.62	14.2
WQS0092	2019-10-11 02:35:00-05	40.67	3.3	40.76	40.7	36.17	45.87	14.2
WQS0092	2019-10-11 02:40:00-05	39.55	5.59	39.33	39.49	34.92	45.15	14.2
WQS0092	2019-10-11 02:45:00-05	40.88	4.69	40.78	40.75	36.39	47.03	14.2
WQS0092	2019-10-11 02:50:00-05	39.28	4.32	38.9	38.95	35.89	44.75	14.1
WQS0092	2019-10-11 02:55:00-05	39.64	2.85	39.39	39.51	36.35	46.49	14.1
WQS0092	2019-10-11 03:00:00-05	39.5	2.41	39.54	39.47	35.99	44.29	14.1
WQS0092	2019-10-11 03:05:00-05	39.21	2	38.96	38.95	36.68	43.98	14.1
WQS0092	2019-10-11 03:10:00-05	38.42	3.27	38.13	38.15	35.18	46.49	14.1
WQS0092	2019-10-11 03:15:00-05	40.6	4.8	40.77	40.57	36.57	46.18	14.1
WQS0092	2019-10-11 03:20:00-05	42.6	9.13	42.42	42.56	35.87	51.75	14.1
WQS0092	2019-10-11 03:25:00-05	39.92	3.06	39.7	39.71	36.23	46.03	14.1
WQS0092	2019-10-11 03:30:00-05	39.26	2.37	39.2	39.2	36.19	44.83	14.1
WQS0092	2019-10-11 03:35:00-05	40.2	4.1	39.91	39.99	36.32	46.21	14.1
WQS0092	2019-10-11 03:40:00-05	39.26	4.8	39.19	39.21	33.03	46.47	14.1
WQS0092	2019-10-11 03:45:00-05	40.25	3.65	40.13	40.09	36.59	44.53	14.1
WQS0092	2019-10-11 03:50:00-05	39.02	3.64	39.11	39.11	33.45	43.73	14.1
WQS0092	2019-10-11 03:55:00-05	40.09	3.01	39.98	40.03	35.79	44.81	14.1
WQS0092	2019-10-11 04:00:00-05	39.3	5.19	38.91	39.01	36.5	55.06	14.1
WQS0092	2019-10-11 04:05:00-05	52.92	2310.98	41.16	41.41	36.78	385.24	14.1
WQS0092	2019-10-11 04:10:00-05	39.75	3.11	39.78	39.66	35.99	49.33	14.1
WQS0092	2019-10-11 04:15:00-05	39.61	2.88	39.4	39.45	36.13	45.2	14
WQS0092	2019-10-11 04:20:00-05	39.82	1.96	39.56	39.62	36.64	45.76	14
WQS0092	2019-10-11 04:25:00-05	40.09	3.42	40.16	40.04	36.39	44.71	14
WQS0092	2019-10-11 04:30:00-05	39.21	2.12	39.29	39.16	36.49	43.03	14
WQS0092	2019-10-11 04:35:00-05	40.18	33.98	39.31	39.39	36.17	92.32	14
WQS0092	2019-10-11 04:40:00-05	41.48	5.96	41.37	41.26	36.74	51.24	14
WQS0092	2019-10-11 04:45:00-05	38.96	4.48	38.74	38.73	34.95	45.59	14
WQS0092	2019-10-11 04:50:00-05	40.04	1.73	39.72	39.82	37.62	44	14
WQS0092	2019-10-11 04:55:00-05	39.7	2.9	39.53	39.58	36.53	44.93	14
WQS0092	2019-10-11 05:00:00-05	40.24	4.1	40.6	40.43	35.84	45.26	14
WQS0092	2019-10-11 05:05:00-05	40.37	3.86	40.24	40.34	36.49	45.06	14
WQS0092	2019-10-11 05:10:00-05	40.5	6.12	40.25	40.39	35.64	45.61	14
WQS0092	2019-10-11 05:15:00-05	39.83	3.1	39.81	39.74	36.06	48.44	14
WQS0092	2019-10-11 05:20:00-05	39.04	2.4	39.01	38.96	35.68	42.88	14
WQS0092	2019-10-11 05:25:00-05	41.98	6.69	41.49	41.6	37.75	51.27	14
WQS0092	2019-10-11 05:30:00-05	40.87	8.39	39.9	40.12	37.1	48.66	13.9
WQS0092	2019-10-11 05:35:00-05	39.11	4.68	38.86	38.86	34.82	49.1	13.9
WQS0092	2019-10-11 05:40:00-05	41.37	3.78	41.69	41.56	37.18	45.47	13.9
WQS0092	2019-10-11 05:45:00-05	40.25	9.48	40.02	39.9	35.27	52.25	13.9
WQS0092	2019-10-11 05:50:00-05	39.44	2	39.41	39.34	36.68	44.56	13.9
WQS0092	2019-10-11 05:55:00-05	43.93	253.49	39.91	40.1	36.19	128.31	13.9
WQS0092	2019-10-11 06:00:00-05	40.35	4.95	40.13	40.13	37.09	52.29	13.9
WQS0092	2019-10-11 06:05:00-05	39.44	1.53	39.25	39.31	36.77	42.42	13.9
WQS0092	2019-10-11 06:10:00-05	41.02	4.53	40.78	40.77	36.31	48.12	13.9
WQS0092	2019-10-11 06:15:00-05	41.1	7.01	40.48	40.56	37.26	55.6	13.9
WQS0092	2019-10-11 06:20:00-05	40.32	3.62	40.5	40.41	36.05	45	13.9
WQS0092	2019-10-11 06:25:00-05	39.94	5.68	39.58	39.59	35.68	51.87	13.9
WQS0092	2019-10-11 06:30:00-05	40.07	2.83	39.88	39.93	36.66	43.98	13.9
WQS0092	2019-10-11 06:35:00-05	40.13	1.6	40.17	40.12	36.72	43.8	13.9
WQS0092	2019-10-11 06:40:00-05	40.24	4.58	40	39.98	36.31	48.76	13.9
WQS0092	2019-10-11 06:45:00-05	39.88	3.45	39.64	39.78	35.2	44.2	13.9
WQS0092	2019-10-11 06:50:00-05	40.42	4.06	40.24	40.25	36.46	46.84	13.9
WQS0092	2019-10-11 06:55:00-05	42.22	9.11	41.96	41.89	37.28	57.39	13.9
WQS0092	2019-10-11 07:00:00-05	40.4	1.62	40.37	40.39	37.84	43.95	13.9
WQS0092	2019-10-11 07:05:00-05	40.3	4.92	39.88	39.97	36.21	47.2	13.9
WQS0092	2019-10-11 07:10:00-05	41.01	5.92	40.65	40.73	37.17	53.45	13.9
WQS0092	2019-10-11 07:15:00-05	40.62	4.57	40.66	40.56	35.87	48.98	13.8
WQS0092	2019-10-11 07:20:00-05	40.56	2.78	40.72	40.62	36.38	44.79	13.8
WQS0092	2019-10-11 07:25:00-05	42.59	117.56	40.96	40.97	36.65	125.05	13.8
WQS0092	2019-10-11 07:30:00-05	40.54	3.73	40.15	40.18	37.54	49.4	13.8
WQS0092	2019-10-11 07:35:00-05	40.58	1.85	40.43	40.42	38.21	44.73	13.8
WQS0092	2019-10-11 07:40:00-05	51.33	1060.54	42.01	42.08	36.96	227.88	13.8
WQS0092	2019-10-11 07:45:00-05	40.8	5.81	40.46	40.51	36.55	53.91	13.8
WQS0092	2019-10-11 07:50:00-05	40.42	4.24	40.42	40.44	35.68	47.61	13.8
WQS0092	2019-10-11 07:55:00-05	40.1	2.53	39.88	39.93	37.07	43.7	13.8
WQS0092	2019-10-11 08:00:00-05	41.43	4.59	40.94	41.01	37.98	52.74	13.8
WQS0092	2019-10-11 08:05:00-05	40.74	3.13	40.74	40.66	36.33	46.3	13.8
WQS0092	2019-10-11 08:10:00-05	43.36	3.85	43.37	43.33	39.52	50.56	13.8
WQS0092	2019-10-11 08:15:00-05	40.95	4.04	40.58	40.7	37.38	48.63	13.8
WQS0092	2019-10-11 08:20:00-05	43.29	9.09	43.09	43.05	38.49	52.61	13.8
WQS0092	2019-10-11 08:25:00-05	40.67	2.92	40.41	40.44	37.2	45.68	13.8
WQS0092	2019-10-11 08:30:00-05	39.94	3.78	39.69	39.86	35.67	45.05	13.8
WQS0092	2019-10-11 08:35:00-05	40.54	3.08	40.31	40.41	37.25	47.93	13.8
WQS0092	2019-10-11 08:40:00-05	41.56	3.91	41.36	41.31	37.95	48.94	13.8
WQS0092	2019-10-11 08:45:00-05	41.62	3.08	41.52	41.51	38.22	46.84	13.8
WQS0092	2019-10-11 08:50:00-05	40.26	2.88	40.08	40.13	37.05	44.6	13.8
WQS0092	2019-10-11 08:55:00-05	42.18	4.95	41.69	41.87	38.49	49.48	13.8
WQS0092	2019-10-11 09:00:00-05	41.18	3.74	41.25	41.28	37.75	45.4	13.8
WQS0092	2019-10-11 09:05:00-05	43.58	4.68	43.47	43.52	38.73	48.54	13.8
WQS0092	2019-10-11 09:10:00-05	41.82	4.31	41.96	41.83	37.54	47.21	13.8
WQS0092	2019-10-11 09:15:00-05	41.91	2.64	41.7	41.78	38.98	46.12	13.8
WQS0092	2019-10-11 09:20:00-05	42.24	6.79	41.89	41.91	36.52	50.05	13.8
WQS0092	2019-10-11 09:25:00-05	43.16	8.34	42.6	42.84	38.18	51.75	13.7
WQS0092	2019-10-11 09:30:00-05	42.69	3.64	42.46	42.51	39.22	49.08	13.7
WQS0092	2019-10-11 09:35:00-05	50.59	44.27	49.37	49.53	41.12	68.41	13.7
WQS0092	2019-10-11 09:40:00-05	42.34	3.84	41.83	41.94	38.81	48.88	13.7
WQS0092	2019-10-11 09:45:00-05	41.6	2.9	41.47	41.49	38.36	51.46	13.7
WQS0092	2019-10-11 09:50:00-05	43.83	5.2	43.85	43.87	38.34	49.54	13.7
WQS0092	2019-10-11 09:55:00-05	41.43	3.76	41.32	41.33	38.31	46.42	13.7
WQS0092	2019-10-11 10:00:00-05	43.1	10.82	42.81	42.82	36.49	58.36	13.7
WQS0092	2019-10-11 10:05:00-05	43.6	3.28	43.33	43.32	39.95	50.56	13.7
WQS0092	2019-10-11 10:10:00-05	41.82	1.8	41.85	41.75	38.85	45.88	13.7
WQS0092	2019-10-11 10:15:00-05	42.91	10.73	42.33	42.39	38.33	60.83	13.7
WQS0092	2019-10-11 10:20:00-05	42.11	3.43	42.05	42.03	38.48	48.18	13.7
WQS0092	2019-10-11 10:25:00-05	41.63	5.47	41.4	41.42	37.57	50.21	13.7
WQS0092	2019-10-11 10:30:00-05	42.99	6.1	42.49	42.7	38.86	51.54	13.7
WQS0092	2019-10-11 10:35:00-05	41.28	2.86	41.19	41.19	38.02	45.81	13.7
WQS0092	2019-10-11 10:40:00-05	42.04	2.52	41.75	41.84	38.13	47.41	13.7
WQS0092	2019-10-11 10:45:00-05	42.29	2.59	42.28	42.2	39.15	46.8	13.7
WQS0092	2019-10-11 10:50:00-05	41.86	2.79	41.79	41.81	38.3	47.99	13.7
WQS0092	2019-10-11 10:55:00-05	41.87	9.95	41.36	41.47	36.18	52.07	13.7
WQS0092	2019-10-11 11:00:00-05	42.97	4.13	43.16	42.96	38.59	47.74	13.7
WQS0092	2019-10-11 11:05:00-05	43.36	6.49	43.31	43.36	38.13	49.45	13.7
WQS0092	2019-10-11 11:10:00-05	43.16	21.07	42.79	42.74	38.05	81	13.7
WQS0092	2019-10-11 11:15:00-05	43.84	33.7	42.9	42.99	37.11	88.54	13.7
WQS0092	2019-10-11 11:20:00-05	44.43	6.4	44.25	44.33	39.76	51.02	13.7
WQS0092	2019-10-11 11:25:00-05	42.94	2.73	42.79	42.8	39.89	48.04	13.7
WQS0092	2019-10-11 11:30:00-05	42.64	2.98	42.69	42.7	38.23	46.89	13.7
WQS0092	2019-10-11 11:35:00-05	44.33	5.99	44.1	44.17	40.34	50.73	13.7
WQS0092	2019-10-11 11:40:00-05	43.6	34.63	42.79	42.79	39.33	94.92	13.7
WQS0092	2019-10-11 11:45:00-05	42.53	2.24	42.57	42.5	39.08	46.3	13.7
WQS0092	2019-10-11 11:50:00-05	44.28	9.68	43.45	43.58	38.82	53.54	13.7
WQS0092	2019-10-11 11:55:00-05	41.93	2.83	41.75	41.83	38.58	46.36	13.7
WQS0092	2019-10-11 12:00:00-05	42.52	8.45	42.04	42.06	38.26	56.61	13.7
WQS0092	2019-10-11 12:05:00-05	43.84	9.95	43.15	43.29	38.77	52.53	13.7
WQS0092	2019-10-11 12:10:00-05	42.97	4.51	42.65	42.75	38.52	49.12	13.7
WQS0092	2019-10-11 12:15:00-05	44	7.31	43.72	43.87	38.04	55.15	13.7
WQS0092	2019-10-11 12:20:00-05	43.16	2.45	43.04	43.08	39.68	51.07	13.7
WQS0092	2019-10-11 12:25:00-05	43.51	4.3	43.48	43.35	38.71	49.21	13.7
WQS0092	2019-10-11 12:30:00-05	43.14	3.61	42.92	42.99	38.73	49.13	13.7
WQS0092	2019-10-11 12:35:00-05	43.31	7.04	43.1	43.11	37.87	52.46	13.7
WQS0092	2019-10-11 12:40:00-05	42.97	1.76	42.95	42.97	39.67	47.09	13.7
WQS0092	2019-10-11 12:45:00-05	43.09	4	43.11	43.02	39.24	47.8	13.7
WQS0092	2019-10-11 12:50:00-05	43.32	6.67	43.63	43.29	38.43	48.7	13.7
WQS0092	2019-10-11 12:55:00-05	44.06	6.12	43.68	43.89	40.26	51.63	13.7
WQS0092	2019-10-11 13:00:00-05	46.18	73.38	44.5	44.69	40.17	114.95	13.7
WQS0092	2019-10-11 13:05:00-05	43.62	3.43	43.48	43.49	39.95	49.75	13.7
WQS0092	2019-10-11 13:10:00-05	43.3	5.49	43.25	43.12	39.33	49.6	13.7
WQS0092	2019-10-11 13:15:00-05	44.91	6.59	44.83	44.87	40.44	50.52	13.7
WQS0092	2019-10-11 13:20:00-05	43.1	9.03	43.68	43.43	35.69	54.83	13.7
WQS0092	2019-10-11 13:25:00-05	44.09	3.17	43.8	43.86	41.37	53.66	13.7
WQS0092	2019-10-11 13:30:00-05	44.06	9.07	43.61	43.8	38.81	61.46	13.7
WQS0092	2019-10-11 13:35:00-05	43.91	3.88	43.89	43.81	40.11	48.95	13.7
WQS0092	2019-10-11 13:40:00-05	43.81	3.2	43.66	43.64	40.2	51.55	13.7
WQS0092	2019-10-11 13:45:00-05	44.1	3.03	44.01	43.99	40.36	48.34	13.7
WQS0092	2019-10-11 13:50:00-05	46.26	5.58	46.08	46.08	40.66	52.74	13.7
WQS0092	2019-10-11 13:55:00-05	52.87	827.87	45.48	45.91	38.46	229.73	13.7
WQS0092	2019-10-11 14:00:00-05	46.12	9.65	45.97	45.88	39.48	57.46	13.6
WQS0092	2019-10-11 14:05:00-05	43.11	5.75	43.24	43.03	39	48.49	13.6
WQS0092	2019-10-11 14:10:00-05	42.92	2.3	42.77	42.75	40.03	48.6	13.6
WQS0092	2019-10-11 14:15:00-05	44.34	3.85	43.91	44.04	41.3	50.77	13.6
WQS0092	2019-10-11 14:20:00-05	43.98	2.82	43.79	43.81	40.61	49.32	13.6
WQS0092	2019-10-11 14:25:00-05	45.65	6.61	45.6	45.43	41.01	58.06	13.6
WQS0092	2019-10-11 14:30:00-05	45.08	5.95	44.98	45.02	40.28	50.56	13.6
WQS0092	2019-10-11 14:35:00-05	43.77	1.68	43.65	43.66	40.9	47.24	13.6
WQS0092	2019-10-11 14:40:00-05	44.9	6.32	44.57	44.64	38.87	52.59	13.6
WQS0092	2019-10-11 14:45:00-05	45.6	10.17	45.3	45.32	40	60.92	13.6
WQS0092	2019-10-11 14:50:00-05	44.77	4.52	44.57	44.6	39.01	50.69	13.6
WQS0092	2019-10-11 14:55:00-05	46.29	5.01	46.26	46.17	41.92	53.28	13.6
WQS0092	2019-10-11 15:00:00-05	44.79	5.26	44.48	44.54	40.73	55.84	13.6
WQS0092	2019-10-11 15:05:00-05	44.16	4.3	43.9	44.02	39.72	48.6	13.6
WQS0092	2019-10-11 15:10:00-05	45.32	8.08	45.33	45.37	38.65	52.28	13.6
WQS0092	2019-10-11 15:15:00-05	45.23	11.03	44.42	44.67	39.58	60.7	13.6
WQS0092	2019-10-11 15:20:00-05	49.24	33.71	48.09	48.23	39.65	67.64	13.6
WQS0092	2019-10-11 15:25:00-05	44.79	8.2	44.5	44.44	39.9	54.79	13.6
WQS0092	2019-10-11 15:30:00-05	44.25	2.76	44.35	44.32	40.48	48.38	13.6
WQS0092	2019-10-11 15:35:00-05	44.97	4.18	44.97	45.03	39.27	50.52	13.6
WQS0092	2019-10-11 15:40:00-05	48.05	6.74	48.12	48.03	42.29	55.64	13.6
WQS0092	2019-10-11 15:45:00-05	45.43	5.61	45.42	45.41	40.71	51.28	13.6
WQS0092	2019-10-11 15:50:00-05	44.29	8.05	44.18	44.13	38.85	54.43	13.6
WQS0092	2019-10-11 15:55:00-05	45.47	3.88	45.13	45.16	41.68	51.81	13.6
WQS0092	2019-10-11 16:00:00-05	45.87	7.77	45.56	45.71	40.03	53.5	13.6
WQS0092	2019-10-11 16:05:00-05	44.79	7.26	44.69	44.62	39.71	57.86	13.6
WQS0092	2019-10-11 16:10:00-05	43.95	3.39	43.9	43.84	40.31	48.5	13.6
WQS0092	2019-10-11 16:15:00-05	45.09	2.56	45.06	45.01	41.76	49.56	13.6
WQS0092	2019-10-11 16:20:00-05	47.29	10.48	46.47	46.59	42.53	61.69	13.6
WQS0092	2019-10-11 16:25:00-05	46.12	10.13	45.74	45.64	42.32	63.16	13.6
WQS0092	2019-10-11 16:30:00-05	46.05	4.77	45.77	45.81	41.6	52.31	13.6
WQS0092	2019-10-11 16:35:00-05	45.1	3.03	44.9	44.96	40.93	49.39	13.6
WQS0092	2019-10-11 16:40:00-05	46.97	3.23	46.84	46.94	42.6	52.14	13.5
WQS0092	2019-10-11 16:45:00-05	45.5	2.7	45.48	45.44	41.09	51.12	13.5
WQS0092	2019-10-11 16:50:00-05	46.86	5.86	46.33	46.57	42.48	52.94	13.5
WQS0092	2019-10-11 16:55:00-05	47.72	4.8	47.24	47.47	43.37	54.2	13.5
WQS0092	2019-10-11 17:00:00-05	45.84	4.25	45.73	45.69	40.77	51.45	13.5
WQS0092	2019-10-11 17:05:00-05	47.91	8.04	47.53	47.65	42.48	57.51	13.5
WQS0092	2019-10-11 17:10:00-05	47.06	3.4	46.9	46.99	42.93	50.83	13.5
WQS0092	2019-10-11 17:15:00-05	46.52	6.15	45.95	46.07	42.58	54.9	13.5
WQS0092	2019-10-11 17:20:00-05	45.67	6.23	45.53	45.57	39.88	53.84	13.5
WQS0092	2019-10-11 17:25:00-05	47.78	4.25	47.6	47.75	43.83	52.8	13.5
WQS0092	2019-10-11 17:30:00-05	45.52	3.69	45.48	45.58	39.68	49.34	13.5
WQS0092	2019-10-11 17:35:00-05	46.57	5.37	46.3	46.21	41.65	54.38	13.5
WQS0092	2019-10-11 17:40:00-05	46.29	8.57	46.5	46.46	39.69	51.73	13.5
WQS0092	2019-10-11 17:45:00-05	47.72	8.46	47.59	47.54	42.48	56.73	13.5
WQS0092	2019-10-11 17:50:00-05	46.95	5.63	46.88	46.82	42.38	58.96	13.5
WQS0092	2019-10-11 17:55:00-05	48.78	10.34	48.45	48.5	43.27	57.33	13.5
WQS0092	2019-10-11 18:00:00-05	45.95	2.86	45.91	45.9	42.83	50.7	13.5
WQS0092	2019-10-11 18:05:00-05	46.71	5.05	46.51	46.54	42.55	52.82	13.4
WQS0092	2019-10-11 18:10:00-05	46.38	1.9	46.37	46.31	43.77	49.8	13.4
WQS0092	2019-10-11 18:15:00-05	47.41	8.06	46.98	47.01	42.95	55.56	13.4
WQS0092	2019-10-11 18:20:00-05	48.11	7.01	47.83	47.87	43.22	61.82	13.4
WQS0092	2019-10-11 18:25:00-05	48.62	5.67	48.58	48.51	43.32	57.91	13.4
WQS0092	2019-10-11 18:30:00-05	47.32	2.59	47.28	47.26	42.84	52.91	13.4
WQS0092	2019-10-11 18:35:00-05	47.18	6.17	47.33	47.15	40.63	59.25	13.4
WQS0092	2019-10-11 18:40:00-05	48.38	11.16	47.92	47.89	45.07	70.64	13.4
WQS0092	2019-10-11 18:45:00-05	48.12	3.04	48.04	48.03	44.53	52.89	13.4
WQS0092	2019-10-11 18:50:00-05	49.09	5.23	48.8	48.87	43.88	55.76	13.4
WQS0092	2019-10-11 18:55:00-05	48.75	5.37	48.56	48.58	44.54	59.77	13.4
WQS0092	2019-10-11 19:00:00-05	48.54	3.4	48.61	48.57	43.53	52.81	13.3
WQS0092	2019-10-11 19:05:00-05	49.1	6.02	48.77	49.01	44.24	55.3	13.3
WQS0092	2019-10-11 19:10:00-05	48.85	7.69	48.49	48.54	45.24	70.3	13.3
WQS0092	2019-10-11 19:15:00-05	48.79	5.56	49.1	48.83	44.37	54.71	13.3
WQS0092	2019-10-11 19:20:00-05	48.93	2.01	48.87	48.95	45.61	51.94	13.3
WQS0092	2019-10-11 19:25:00-05	49.5	10.5	49.35	49.42	41.9	58.88	13.3
WQS0092	2019-10-11 19:30:00-05	48.48	1.73	48.53	48.47	44.13	52.4	13.3
WQS0092	2019-10-11 19:35:00-05	49.7	4.94	49.46	49.61	44.86	55.67	13.3
WQS0092	2019-10-11 19:40:00-05	51.58	8.53	51.57	51.61	44.62	59.46	13.3
WQS0092	2019-10-11 19:45:00-05	51.83	7.33	51.87	51.79	45.91	59.72	13.3
WQS0092	2019-10-11 19:50:00-05	49.95	3.97	49.78	49.72	45.89	57.25	13.2
WQS0092	2019-10-11 19:55:00-05	50.97	3.42	51.03	50.95	47.49	58.21	13.2
WQS0092	2019-10-11 20:00:00-05	51.83	6.12	51.85	51.77	46.38	59.42	13.2
WQS0092	2019-10-11 20:05:00-05	50.67	5.28	50.5	50.49	45.55	60.04	13.2
WQS0092	2019-10-11 20:10:00-05	51.19	9.68	50.7	50.68	46.94	69.83	13.2
WQS0092	2019-10-11 20:15:00-05	49.56	4.11	49.6	49.58	44.03	54.82	13.2
WQS0092	2019-10-11 20:20:00-05	51	9.15	50.88	50.88	45.41	58.05	13.2
WQS0092	2019-10-11 20:25:00-05	51.58	5.83	51.29	51.31	46.79	59.06	13.2
WQS0092	2019-10-11 20:30:00-05	51.65	7	51.9	51.67	45.73	58.48	13.2
WQS0092	2019-10-11 20:35:00-05	51.61	6.49	51.74	51.54	45.53	59.91	13.1
WQS0092	2019-10-11 20:40:00-05	53.29	6.96	52.97	53.01	48.35	65.3	13.1
WQS0092	2019-10-11 20:45:00-05	50.66	2.47	50.46	50.53	46.94	54.88	13.1
WQS0092	2019-10-11 20:50:00-05	51.68	5.03	51.74	51.68	46.39	57.11	13.1
WQS0092	2019-10-11 20:55:00-05	52.21	11.92	51.36	51.51	48.56	72.72	13.1
WQS0092	2019-10-11 21:00:00-05	50.45	2.53	50.19	50.34	46.14	54.51	13.1
WQS0092	2019-10-11 21:05:00-05	52.05	9.66	51.45	51.65	46.74	62.65	13.1
WQS0092	2019-10-11 21:10:00-05	51.35	6.27	51.37	51.36	44.47	56.83	13.1
WQS0092	2019-10-11 21:15:00-05	51.26	4.2	51.12	51.15	46.34	56.18	13
WQS0092	2019-10-11 21:20:00-05	50.53	7.49	50.75	50.56	44.57	56.34	13
WQS0092	2019-10-11 21:25:00-05	51.64	5.45	51.71	51.61	46.19	59.37	13
WQS0092	2019-10-11 21:30:00-05	50.58	4.08	50.24	50.33	46.74	59.91	13
WQS0092	2019-10-11 21:35:00-05	50.74	12.21	51.02	50.99	43.8	57.37	13
WQS0092	2019-10-11 21:40:00-05	51.88	2.65	51.69	51.76	47.65	56.13	13
WQS0092	2019-10-11 21:45:00-05	52	6.7	51.68	51.88	47.06	61.5	13
WQS0092	2019-10-11 21:50:00-05	50.66	2.68	50.74	50.65	46.93	55.39	13
WQS0092	2019-10-11 21:55:00-05	51.65	3.18	51.45	51.47	47.82	56.68	13
WQS0092	2019-10-11 22:00:00-05	52.96	9.8	52.31	52.55	47.01	62.51	13
WQS0092	2019-10-11 22:05:00-05	51.57	4.39	51.51	51.53	46.79	56.99	13
WQS0092	2019-10-11 22:10:00-05	52	4.27	51.77	51.82	47.17	58.84	13
WQS0092	2019-10-11 22:15:00-05	52.63	7.04	52.63	52.81	44.94	60.87	12.9
WQS0092	2019-10-11 22:20:00-05	49.88	5.72	49.74	49.71	46.1	57.32	12.9
WQS0092	2019-10-11 22:25:00-05	53.52	9.31	53.92	53.67	46.59	60.23	12.9
WQS0092	2019-10-11 22:30:00-05	52.12	10.51	52.23	52.11	44.5	59.58	12.9
WQS0092	2019-10-11 22:35:00-05	50.41	5.01	50.21	50.23	45.85	56.35	12.9
WQS0092	2019-10-11 22:40:00-05	51.32	3.85	51.22	51.21	47.49	57.57	12.9
WQS0092	2019-10-11 22:45:00-05	51.76	5.68	51.65	51.56	47.07	58.34	12.9
WQS0092	2019-10-11 22:50:00-05	57.13	81.67	53.92	54.44	49.29	107.41	12.9
WQS0092	2019-10-11 22:55:00-05	53.54	9.41	53.9	53.55	48.28	59.77	12.9
WQS0092	2019-10-11 23:00:00-05	52.13	4.5	52.18	52.19	47.36	57.53	12.9
WQS0092	2019-10-11 23:05:00-05	52.24	3.46	52.09	52.08	49.15	57.72	12.9
WQS0092	2019-10-11 23:10:00-05	53	17.33	52.4	52.45	48.54	84.55	12.9
WQS0092	2019-10-11 23:15:00-05	53.05	4.41	52.8	52.8	49.37	60.61	12.9
WQS0092	2019-10-11 23:20:00-05	52.44	6.37	52.14	52.14	48.08	59.25	12.9
WQS0092	2019-10-11 23:25:00-05	52.34	3.72	52.31	52.22	46.91	58.44	12.8
WQS0092	2019-10-11 23:30:00-05	51.43	6.07	51.45	51.34	46.07	58.75	12.8
WQS0092	2019-10-11 23:35:00-05	53.11	8.52	53.32	53.29	45.13	60.24	12.8
WQS0092	2019-10-11 23:40:00-05	52.87	12.58	52.99	52.92	44.07	63.12	12.8
WQS0092	2019-10-11 23:45:00-05	53.42	3.73	53.26	53.3	50.41	59.14	12.8
WQS0092	2019-10-11 23:50:00-05	54.15	6.78	53.88	54	48.94	60.59	12.8
WQS0092	2019-10-11 23:55:00-05	55.84	7.79	55.57	55.56	50.31	64	12.8
WQS0092	2019-10-12 00:00:00-05	53.73	2.89	53.82	53.69	50.52	57.93	12.8
WQS0092	2019-10-12 00:05:00-05	53.71	5.39	53.28	53.48	48.99	62.78	12.7
WQS0092	2019-10-12 00:10:00-05	54.16	7.58	53.44	53.67	48.99	64.09	12.7
WQS0092	2019-10-12 00:15:00-05	51.83	3.7	51.57	51.67	47.53	56.77	12.7
WQS0092	2019-10-12 00:20:00-05	53.13	5.99	52.86	52.92	48.51	64.73	12.7
WQS0092	2019-10-12 00:25:00-05	53.94	7.01	53.94	53.82	48.34	62.39	12.7
WQS0092	2019-10-12 00:30:00-05	53.4	4.15	53.46	53.32	49.26	57.58	12.7
WQS0092	2019-10-12 00:35:00-05	53	4.3	52.95	52.99	47.53	58.11	12.6
WQS0092	2019-10-12 00:40:00-05	54.8	9.68	54.02	54.28	49.48	63.79	12.6
WQS0092	2019-10-12 00:45:00-05	54.22	5.8	54.14	54.16	48.48	59.49	12.6
WQS0092	2019-10-12 00:50:00-05	53.77	5.95	53.57	53.63	48.5	59.66	12.6
WQS0092	2019-10-12 00:55:00-05	52.84	6.38	52.61	52.82	47.73	58.25	12.6
WQS0092	2019-10-12 01:00:00-05	52.91	5.35	52.9	52.93	47.48	58.78	12.6
WQS0092	2019-10-12 01:05:00-05	54.32	2.01	54.05	54.17	51.27	57.43	12.6
WQS0092	2019-10-12 01:10:00-05	54.74	5.86	54.91	54.81	49.74	59.92	12.5
WQS0092	2019-10-12 01:15:00-05	55.79	9.8	55.88	55.92	49.47	67.03	12.5
WQS0092	2019-10-12 01:20:00-05	53.27	5.68	52.89	53.07	48.27	59.06	12.5
WQS0092	2019-10-12 01:25:00-05	55.29	14.22	54.87	54.83	50.22	74.31	12.5
WQS0092	2019-10-12 01:30:00-05	54.63	11.48	55	54.96	47.77	61.23	12.5
WQS0092	2019-10-12 01:35:00-05	54.04	6.81	53.93	53.94	47.36	60.46	12.5
WQS0092	2019-10-12 01:40:00-05	56.87	17.77	55.61	56.07	50.73	69.47	12.5
WQS0092	2019-10-12 01:45:00-05	54.05	4	53.85	53.86	49.94	60	12.5
WQS0092	2019-10-12 01:50:00-05	53.67	5.5	53.28	53.39	49.44	61.28	12.4
WQS0092	2019-10-12 01:55:00-05	57.71	7.19	57.21	57.29	52.14	65.8	12.4
WQS0092	2019-10-12 02:00:00-05	54.26	7.51	54.14	54.19	48.76	61.32	12.4
WQS0092	2019-10-12 02:05:00-05	55.04	8.94	54.63	54.71	50.13	64.69	12.4
WQS0092	2019-10-12 02:10:00-05	53.9	5.16	53.9	53.83	49.49	60.19	12.4
WQS0092	2019-10-12 02:15:00-05	52.52	2.55	52.39	52.34	49.67	57.81	12.4
WQS0092	2019-10-12 02:20:00-05	53.7	3.4	53.78	53.7	49.91	59.59	12.4
WQS0092	2019-10-12 02:25:00-05	55.22	8.12	55.2	55.21	48.73	63.14	12.4
WQS0092	2019-10-12 02:30:00-05	54.25	8.84	53.61	53.78	48.96	64.11	12.4
WQS0092	2019-10-12 02:35:00-05	52.91	4.64	52.77	52.79	48.95	60.24	12.4
WQS0092	2019-10-12 02:40:00-05	55.65	16.25	54.94	54.91	50.23	85.62	12.4
WQS0092	2019-10-12 02:45:00-05	55.32	7.09	55.26	55.17	50.29	64.48	12.3
WQS0092	2019-10-12 02:50:00-05	118.34	17848.4	57.75	62.92	51.14	709.75	12.3
WQS0092	2019-10-12 02:55:00-05	54.14	8.19	53.91	53.85	48.15	63.48	12.3
WQS0092	2019-10-12 03:00:00-05	54.38	8.75	53.91	54.16	48.78	63.4	12.3
WQS0092	2019-10-12 03:05:00-05	53.84	5.24	53.58	53.69	49.35	62	12.3
WQS0092	2019-10-12 03:10:00-05	54.27	122.13	52.89	52.9	48.81	159.85	12.3
WQS0092	2019-10-12 03:15:00-05	55.05	9.19	54.39	54.7	49.05	64.71	12.3
WQS0092	2019-10-12 03:20:00-05	53.73	8.71	53.89	53.84	46.81	61.47	12.3
WQS0092	2019-10-12 03:25:00-05	55.87	5.96	56.01	55.82	51.33	61.87	12.3
WQS0092	2019-10-12 03:30:00-05	53.14	3.4	52.84	52.96	49.54	57.65	12.3
WQS0092	2019-10-12 03:35:00-05	52.08	4.48	52.19	52.06	47.8	57.83	12.3
WQS0092	2019-10-12 03:40:00-05	55.68	7.34	55.44	55.36	50.63	65.11	12.3
WQS0092	2019-10-12 03:45:00-05	53.43	9.99	52.89	52.98	49.56	79.17	12.3
WQS0092	2019-10-12 03:50:00-05	52.05	5.32	51.85	51.93	46.17	58	12.3
WQS0092	2019-10-12 03:55:00-05	53.67	5.53	53.35	53.62	47.48	58.47	12.2
WQS0092	2019-10-12 04:00:00-05	53.69	7.7	53.93	53.73	46.1	59.83	12.2
WQS0092	2019-10-12 04:05:00-05	53.82	7.26	54.05	53.89	47.75	62.5	12.2
WQS0092	2019-10-12 04:10:00-05	56.2	7.27	55.73	55.85	51.1	64.64	12.2
WQS0092	2019-10-12 04:15:00-05	58.94	8.74	58.84	58.95	52.12	66.09	12.2
WQS0092	2019-10-12 04:20:00-05	57.73	16.23	56.82	56.97	52.94	79.32	12.2
WQS0092	2019-10-12 04:25:00-05	56.35	3.78	56.31	56.26	52.1	61.01	12.2
WQS0092	2019-10-12 04:30:00-05	55.21	4.28	54.85	54.94	51.42	61.53	12.2
WQS0092	2019-10-12 04:35:00-05	53.49	4.04	53.46	53.4	49.75	61.04	12.2
WQS0092	2019-10-12 04:40:00-05	54.42	6.51	54.01	54.18	48.98	63.46	12.2
WQS0092	2019-10-12 04:45:00-05	53.07	1.32	52.91	52.98	50.39	56.82	12.2
WQS0092	2019-10-12 04:50:00-05	54.81	6.13	54.74	54.71	49.91	63.41	12.2
WQS0092	2019-10-12 04:55:00-05	54.18	9.35	54.55	54.41	46.23	60.35	12.2
WQS0092	2019-10-12 05:00:00-05	55.6	3.59	55.87	55.74	50.62	60.45	12.2
WQS0092	2019-10-12 05:05:00-05	51.2	2.53	51.16	51.2	47.42	56.85	12.2
WQS0092	2019-10-12 05:10:00-05	53.9	6.17	53.87	53.88	48.56	59.83	12.2
WQS0092	2019-10-12 05:15:00-05	53.64	10.29	53.13	53.44	46	61.15	12.2
WQS0092	2019-10-12 05:20:00-05	52.97	7.87	52.36	52.54	48.01	63.98	12.2
WQS0092	2019-10-12 05:25:00-05	52.76	7.06	52.52	52.56	48.03	60.41	12.2
WQS0092	2019-10-12 05:30:00-05	52.48	6.65	52.08	52.23	47.18	64.21	12.2
WQS0092	2019-10-12 05:35:00-05	51.61	4.55	51.2	51.3	47.81	58.58	12.2
WQS0092	2019-10-12 05:40:00-05	51.14	2.48	50.76	50.9	48.49	55.07	12.1
WQS0092	2019-10-12 05:45:00-05	51.89	9.87	51.67	51.69	45.67	61.49	12.1
WQS0092	2019-10-12 05:50:00-05	52.18	6.04	52.47	52.37	46.38	57.35	12.1
WQS0092	2019-10-12 05:55:00-05	55.64	11.24	55.64	55.57	48.91	68.67	12.1
WQS0092	2019-10-12 06:00:00-05	51.5	8.64	50.73	51	46.66	58.11	12.1
WQS0092	2019-10-12 06:05:00-05	50.5	2.15	50.44	50.43	47.64	54.93	12.1
WQS0092	2019-10-12 06:10:00-05	52.22	8.31	52.14	52.01	47.58	59.2	12.1
WQS0092	2019-10-12 06:15:00-05	52.56	5.56	52.07	52.32	48.18	60.85	12.1
WQS0092	2019-10-12 06:20:00-05	53.61	9.11	53.11	53.27	47.77	61.44	12.1
WQS0092	2019-10-12 06:25:00-05	51.73	5.22	51.89	51.71	46.94	56.95	12.1
WQS0092	2019-10-12 06:30:00-05	52.28	3.63	52.17	52.14	48.47	56.94	12.1
WQS0092	2019-10-12 06:35:00-05	52.22	5.98	51.78	51.98	46.51	60.52	12.1
WQS0092	2019-10-12 06:40:00-05	53.23	6.68	53.41	53.18	48.47	61.21	12.1
WQS0092	2019-10-12 06:45:00-05	51.21	2.02	50.97	51.06	48.05	55.79	12.1
WQS0092	2019-10-12 06:50:00-05	52.76	5.88	52.47	52.54	47.72	59.81	12.1
WQS0092	2019-10-12 06:55:00-05	50.77	8.79	50.5	50.67	44.93	58.66	12.1
WQS0092	2019-10-12 07:00:00-05	50.08	4.15	49.97	50.06	45.71	54.54	12.1
WQS0092	2019-10-12 07:05:00-05	51.22	6.84	51.05	51.02	45.27	61.38	12.1
WQS0092	2019-10-12 07:10:00-05	51.09	10.96	50.62	50.93	45.2	58.28	12.1
WQS0092	2019-10-12 07:15:00-05	52.65	9.07	52.08	52.17	46.65	68.62	12.1
WQS0092	2019-10-12 07:20:00-05	50.15	4.13	49.83	49.95	45.19	55.66	12.1
WQS0092	2019-10-12 07:25:00-05	50.49	3.19	50.27	50.34	46.88	55.07	12.1
WQS0092	2019-10-12 07:30:00-05	50.72	5.14	50.82	50.74	46.11	56.5	12.1
WQS0092	2019-10-12 07:35:00-05	50.25	3.75	50.16	50.19	45.74	54.58	12.1
WQS0092	2019-10-12 07:40:00-05	52.97	7.71	52.43	52.62	47.97	61.3	12.1
WQS0092	2019-10-12 07:45:00-05	51.11	3.39	50.96	51.03	46.83	56.47	12.1
WQS0092	2019-10-12 07:50:00-05	52.26	8.62	51.66	51.97	46.34	62.35	12.1
WQS0092	2019-10-12 07:55:00-05	50.34	1.68	50.24	50.26	47.53	54.97	12.1
WQS0092	2019-10-12 08:00:00-05	51.74	5.18	51.5	51.53	47.08	58.04	12.1
WQS0092	2019-10-12 08:05:00-05	50.19	5.61	50.27	50.24	45.49	56.87	12.1
WQS0092	2019-10-12 08:10:00-05	50.77	3.14	50.93	50.84	45.67	55.95	12.1
WQS0092	2019-10-12 08:15:00-05	51.5	8.65	50.88	51.09	45.96	61.32	12.1
WQS0092	2019-10-12 08:20:00-05	50.37	3.64	50.36	50.23	46.42	54.93	12.1
WQS0092	2019-10-12 08:25:00-05	51.65	11.65	50.92	51.34	46.55	59.15	12.1
WQS0092	2019-10-12 08:30:00-05	50.61	2.56	50.42	50.46	47.44	56.46	12.1
WQS0092	2019-10-12 08:35:00-05	50.67	3.14	50.89	50.73	45.51	56.26	12.1
WQS0092	2019-10-12 08:40:00-05	50.77	10.63	50.79	50.58	45.17	64.71	12.1
WQS0092	2019-10-12 08:45:00-05	50.95	3.81	51.34	51.22	44.84	55.57	12.1
WQS0092	2019-10-12 08:50:00-05	49.27	5.98	48.99	49.14	44.87	55.16	12.1
WQS0092	2019-10-12 08:55:00-05	51.21	12.96	51.11	51.09	44.75	59.1	12.1
WQS0092	2019-10-12 09:00:00-05	52.51	4.87	52.27	52.34	47.91	57.88	12.1
WQS0092	2019-10-12 09:05:00-05	50.78	4.56	50.47	50.55	46.03	56.73	12.1
WQS0092	2019-10-12 09:10:00-05	49.47	3.99	49.18	49.21	45.72	60.87	12.1
WQS0092	2019-10-12 09:15:00-05	51.24	6.58	50.26	50.56	47.06	58.58	12.1
WQS0092	2019-10-12 09:20:00-05	50.74	7.18	50.33	50.52	46.09	57.24	12.1
WQS0092	2019-10-12 09:25:00-05	50.44	4.37	50.46	50.49	45.09	57.47	12.1
WQS0092	2019-10-12 09:30:00-05	51.1	5.53	50.98	51.03	46.63	59	12.1
WQS0092	2019-10-12 09:35:00-05	50.28	7.21	49.73	49.89	46.08	59.33	12.1
WQS0092	2019-10-12 09:40:00-05	50.36	3.65	50.12	50.2	46.42	55.61	12.1
WQS0092	2019-10-12 09:45:00-05	52.18	8.26	52.27	52.2	45.01	57.51	12.1
WQS0092	2019-10-12 09:50:00-05	49.85	3.12	49.77	49.76	46.88	55.69	12.1
WQS0092	2019-10-12 09:55:00-05	51.08	6.44	50.82	50.89	46.79	59.8	12.1
WQS0092	2019-10-12 10:00:00-05	49.85	3.7	49.71	49.72	46.69	59.95	12.1
WQS0092	2019-10-12 10:05:00-05	51.98	5.03	51.68	51.96	46.79	57.17	12.1
WQS0092	2019-10-12 10:10:00-05	49.09	4.98	49.31	49.2	43.51	55.85	12.1
WQS0092	2019-10-12 10:15:00-05	51.23	7.19	51.22	51.16	43.76	62.63	12.1
WQS0092	2019-10-12 10:20:00-05	50.85	14.29	50.27	50.43	46.48	82.3	12.1
WQS0092	2019-10-12 10:25:00-05	50.29	5.32	50.43	50.36	46.03	56.13	12.2
WQS0092	2019-10-12 10:30:00-05	49.81	6.35	49.55	49.58	45.56	58.14	12.2
WQS0092	2019-10-12 10:35:00-05	49.22	4.19	48.99	48.99	45.38	55.91	12.2
WQS0092	2019-10-12 10:40:00-05	51.16	4.5	51.06	50.96	46.85	59.28	12.2
WQS0092	2019-10-12 10:45:00-05	49.73	6.85	49.35	49.42	45.07	57.75	12.2
WQS0092	2019-10-12 10:50:00-05	52.04	15.05	52.03	51.87	45.06	62.22	12.2
WQS0092	2019-10-12 10:55:00-05	49.87	5.11	49.49	49.63	45.6	54.94	12.2
WQS0092	2019-10-12 11:00:00-05	49.38	5.84	49.68	49.6	42.5	55.03	12.2
WQS0092	2019-10-12 11:05:00-05	49.5	4.74	49.46	49.5	44.53	56.82	12.2
WQS0092	2019-10-12 11:10:00-05	50.64	7.46	50.13	50.4	45.92	57.46	12.2
WQS0092	2019-10-12 11:15:00-05	49.19	6.14	48.62	48.8	45.29	60.01	12.2
WQS0092	2019-10-12 11:20:00-05	50.26	7.41	49.82	50.04	44.34	58.57	12.2
WQS0092	2019-10-12 11:25:00-05	48.72	4.66	48.48	48.59	44.22	56.7	12.2
WQS0092	2019-10-12 11:30:00-05	49.26	3.05	49.13	49.16	45.28	54.25	12.2
WQS0092	2019-10-12 11:35:00-05	49.28	2.61	49.06	49.12	45.91	52.95	12.2
WQS0092	2019-10-12 11:40:00-05	48.88	6.86	48.63	48.65	45.19	65.16	12.3
WQS0092	2019-10-12 11:45:00-05	49.64	4.42	49.37	49.34	46.23	62.08	12.3
WQS0092	2019-10-12 11:50:00-05	48.86	3.13	48.44	48.56	46.48	55.95	12.3
WQS0092	2019-10-12 11:55:00-05	48.23	3.06	48.3	48.26	43.61	52.99	12.3
WQS0092	2019-10-12 12:00:00-05	48.47	2.31	48.16	48.27	45.46	53.84	12.3
WQS0092	2019-10-12 12:05:00-05	51.33	6.62	51.21	51.12	46.67	59.05	12.3
WQS0092	2019-10-12 12:10:00-05	49.76	2.67	49.6	49.64	46.72	56.91	12.3
WQS0092	2019-10-12 12:15:00-05	49.63	8.13	49.14	49.28	43.87	57.14	12.3
WQS0092	2019-10-12 12:20:00-05	49.41	5.61	49.27	49.27	43.89	55.68	12.3
WQS0092	2019-10-12 12:25:00-05	48.48	2.31	48.49	48.4	44.34	52.67	12.3
WQS0092	2019-10-12 12:30:00-05	48.6	6.01	48.55	48.47	43.61	65.41	12.3
WQS0092	2019-10-12 12:35:00-05	48.06	4.83	48.13	47.98	44.22	53.01	12.3
WQS0092	2019-10-12 12:40:00-05	50.59	5.57	50.45	50.53	45.61	57.67	12.4
WQS0092	2019-10-12 12:45:00-05	53.7	16.07	53.11	53.14	47.48	85.08	12.4
WQS0092	2019-10-12 12:50:00-05	51.47	12.65	51.2	51.05	47.04	73.29	12.4
WQS0092	2019-10-12 12:55:00-05	51.96	7.61	51.32	51.53	46.72	61.11	12.4
WQS0092	2019-10-12 13:00:00-05	51.26	8.4	50.64	50.71	45.78	59.67	12.4
WQS0092	2019-10-12 13:05:00-05	49.92	5.2	49.77	49.73	44.96	56.09	12.4
WQS0092	2019-10-12 13:10:00-05	52.96	9.15	52.91	52.85	46.51	60.31	12.4
WQS0092	2019-10-12 13:15:00-05	49.55	5.53	49.45	49.42	45.57	59.93	12.4
WQS0092	2019-10-12 13:20:00-05	50.36	5.64	49.88	50.14	45.26	58.59	12.4
WQS0092	2019-10-12 13:25:00-05	49.93	6.88	49.99	50.01	43.17	57.57	12.4
WQS0092	2019-10-12 13:30:00-05	49.13	3.18	48.93	49.06	44.92	53.04	12.5
WQS0092	2019-10-12 13:35:00-05	49.38	2.24	49.28	49.2	45.66	54.52	12.5
WQS0092	2019-10-12 13:40:00-05	49.56	5.09	49.44	49.47	44.88	54.01	12.5
WQS0092	2019-10-12 13:45:00-05	50.62	4.06	50.63	50.68	46.64	54.64	12.5
WQS0092	2019-10-12 13:50:00-05	52.24	3.45	51.99	52.06	48.31	56.89	12.5
WQS0092	2019-10-12 13:55:00-05	49.9	2.07	49.6	49.7	47.19	53.91	12.5
WQS0092	2019-10-12 14:00:00-05	50.68	3.36	50.67	50.57	47.5	55.55	12.5
WQS0092	2019-10-12 14:05:00-05	50.98	6.06	50.86	50.82	46.09	56.72	12.5
WQS0092	2019-10-12 14:10:00-05	49.68	5.32	49.5	49.54	45.07	57.04	12.5
WQS0092	2019-10-12 14:15:00-05	49.66	3.23	49.57	49.61	45.6	53.85	12.5
WQS0092	2019-10-12 14:20:00-05	50.11	8.28	50.61	50.24	42.72	56.69	12.6
WQS0092	2019-10-12 14:25:00-05	48.77	4.64	48.53	48.48	45.05	55.2	12.6
WQS0092	2019-10-12 14:30:00-05	48.08	3.49	48.11	48.02	44.43	52.66	12.6
WQS0092	2019-10-12 14:35:00-05	50.87	4.55	50.62	50.75	46.32	56.04	12.6
WQS0092	2019-10-12 14:40:00-05	50.6	4.12	50.41	50.42	46.95	55.48	12.6
WQS0092	2019-10-12 14:45:00-05	49.63	3.97	49.45	49.51	44.49	55.19	12.6
WQS0092	2019-10-12 14:50:00-05	50.7	7.12	50.58	50.5	46.72	63.59	12.6
WQS0092	2019-10-12 14:55:00-05	49.84	3.67	49.98	49.76	45.15	54.21	12.6
WQS0092	2019-10-12 15:00:00-05	49.45	2.41	49.39	49.36	46.4	54.31	12.6
WQS0092	2019-10-12 15:05:00-05	49.01	4.77	48.78	48.78	43.73	55.82	12.6
WQS0092	2019-10-12 15:10:00-05	50.17	2.83	50.16	50.22	45.66	54.06	12.6
WQS0092	2019-10-12 15:15:00-05	49.27	1.95	49.27	49.26	46.1	53.35	12.6
WQS0092	2019-10-12 15:20:00-05	51.92	5.34	51.37	51.53	47.97	60.63	12.6
WQS0092	2019-10-12 15:25:00-05	48.97	1.77	48.84	48.87	46.26	56.5	12.7
WQS0092	2019-10-12 15:30:00-05	50.45	5.21	50.62	50.49	45.57	57.97	12.7
WQS0092	2019-10-12 15:35:00-05	50.83	2.95	50.69	50.64	47.68	55.78	12.7
WQS0092	2019-10-12 15:40:00-05	50.32	9.93	49.72	49.91	44.65	59.31	12.7
WQS0092	2019-10-12 15:45:00-05	50.75	3.62	50.34	50.53	46.73	56.57	12.7
WQS0092	2019-10-12 15:50:00-05	50.25	3.62	49.99	50.02	46.72	57.41	12.7
WQS0092	2019-10-12 15:55:00-05	49.39	2.83	49.08	49.25	46.01	53.55	12.7
WQS0092	2019-10-12 16:00:00-05	51.09	15.6	50.32	50.48	44.77	78.41	12.7
WQS0092	2019-10-12 16:05:00-05	49.19	1.63	49.13	49.17	46.2	53.09	12.7
WQS0092	2019-10-12 16:10:00-05	51.07	6.82	51.28	51.12	45.11	57.69	12.7
WQS0092	2019-10-12 16:15:00-05	48.22	4.93	48.28	48.14	43.81	54.47	12.7
WQS0092	2019-10-12 16:20:00-05	50.33	7.06	50.04	50.03	45.95	62.46	12.7
WQS0092	2019-10-12 16:25:00-05	49.5	2.59	49.38	49.4	45.45	54.42	12.7
WQS0092	2019-10-12 16:30:00-05	49.16	5.96	48.59	48.95	45.25	54.03	12.7
WQS0092	2019-10-12 16:35:00-05	49.18	3.38	48.99	49.05	45.46	54.33	12.7
WQS0092	2019-10-12 16:40:00-05	49.89	5.56	49.69	49.74	45.21	56.81	12.7
WQS0092	2019-10-12 16:45:00-05	48.62	2.33	48.31	48.44	44.82	53.27	12.7
WQS0092	2019-10-12 16:50:00-05	52.95	24.15	52.4	52.39	45.44	80.24	12.7
WQS0092	2019-10-12 16:55:00-05	50.23	16.24	49.63	49.62	44.88	73.85	12.7
WQS0092	2019-10-12 17:00:00-05	48.26	3.65	48.09	48.14	44.85	53.1	12.7
WQS0092	2019-10-12 17:05:00-05	49.64	5.03	49.36	49.32	46.18	65.04	12.7
WQS0092	2019-10-12 17:10:00-05	47.97	3.2	47.64	47.77	44.6	54.39	12.7
WQS0092	2019-10-12 17:15:00-05	48.34	6.67	48.54	48.36	42.39	54.4	12.7
WQS0092	2019-10-12 17:20:00-05	50.89	7.97	50.62	50.59	45.84	62.77	12.6
WQS0092	2019-10-12 17:25:00-05	50.83	17.89	50.11	50.24	46.54	85.65	12.6
WQS0092	2019-10-12 17:30:00-05	48.25	4.82	48.35	48.31	42.59	52.77	12.6
WQS0092	2019-10-12 17:35:00-05	48.9	4.23	48.77	48.76	45.19	54.92	12.6
WQS0092	2019-10-12 17:40:00-05	48.77	2.65	48.67	48.66	44.88	53.59	12.6
WQS0092	2019-10-12 17:45:00-05	50.04	4.66	49.65	49.76	46.15	57.67	12.6
WQS0092	2019-10-12 17:50:00-05	49.71	3.25	49.72	49.6	46.17	55.04	12.6
WQS0092	2019-10-12 17:55:00-05	48.08	3.19	47.72	47.81	44.81	53.18	12.6
WQS0092	2019-10-12 18:00:00-05	47.56	4	47.46	47.4	42.55	52.24	12.6
WQS0092	2019-10-12 18:05:00-05	48.86	5.48	48.91	48.8	43.09	55.52	12.6
WQS0092	2019-10-12 18:10:00-05	50.37	8.43	50.22	50.1	44.79	59.71	12.6
WQS0092	2019-10-12 18:15:00-05	49.75	8.37	49.44	49.55	44.2	60.69	12.6
WQS0092	2019-10-12 18:20:00-05	48.72	4.9	48.41	48.43	44.51	54.41	12.6
WQS0092	2019-10-12 18:25:00-05	48.61	4.3	48.55	48.6	43.07	53.52	12.6
WQS0092	2019-10-12 18:30:00-05	50.57	9.25	50.28	50.25	44.77	57.68	12.6
WQS0092	2019-10-12 18:35:00-05	51.13	9.78	51.39	51.16	43.75	58.07	12.6
WQS0092	2019-10-12 18:40:00-05	48.47	4.59	48.54	48.5	43.08	54.29	12.5
WQS0092	2019-10-12 18:45:00-05	47.78	6.48	47.51	47.57	43.22	55.05	12.5
WQS0092	2019-10-12 18:50:00-05	48.94	5.15	48.79	48.86	43.43	54.73	12.5
WQS0092	2019-10-12 18:55:00-05	47.98	3.28	47.82	47.84	44.57	52.57	12.5
WQS0092	2019-10-12 19:00:00-05	48.6	2.4	48.35	48.42	45.24	52.88	12.5
WQS0092	2019-10-12 19:05:00-05	48.33	3.23	48.08	48.12	44.21	54.84	12.5
WQS0092	2019-10-12 19:10:00-05	49.11	4	48.82	48.88	45.54	54.14	12.5
WQS0092	2019-10-12 19:15:00-05	48.19	5.24	48.26	48.16	44.28	54.42	12.5
WQS0092	2019-10-12 19:20:00-05	49.1	7.38	49.03	48.94	43.39	57.27	12.5
WQS0092	2019-10-12 19:25:00-05	48.08	2.85	48.01	47.99	44	52.88	12.5
WQS0092	2019-10-12 19:30:00-05	48.25	2.59	48.3	48.28	42.56	52.14	12.5
WQS0092	2019-10-12 19:35:00-05	48.59	4.5	48.18	48.34	43.43	54.82	12.5
WQS0092	2019-10-12 19:40:00-05	49.02	2.8	49.04	49.1	45.14	52.85	12.4
WQS0092	2019-10-12 19:45:00-05	48.5	2.06	48.44	48.4	45.2	54.28	12.4
WQS0092	2019-10-12 19:50:00-05	48.68	4.25	48.49	48.46	44.71	55.19	12.4
WQS0092	2019-10-12 19:55:00-05	48.45	4.69	48.01	48.22	44.22	54.47	12.4
WQS0092	2019-10-12 20:00:00-05	49.38	8.45	48.95	49.03	44.75	68	12.4
WQS0092	2019-10-12 20:05:00-05	50.58	6.45	50.04	50.23	46.53	57.75	12.4
WQS0092	2019-10-12 20:10:00-05	48.83	3.19	48.85	48.85	44.05	53.09	12.4
WQS0092	2019-10-12 20:15:00-05	48.74	6.68	48.63	48.69	43.05	54.66	12.4
WQS0092	2019-10-12 20:20:00-05	57.01	108.09	52.13	54.06	45.89	86.9	12.4
WQS0092	2019-10-12 20:25:00-05	47.37	4.18	47.28	47.29	42.51	53.41	12.4
WQS0092	2019-10-12 20:30:00-05	49.56	4.59	49.34	49.39	44.61	58.2	12.4
WQS0092	2019-10-12 20:35:00-05	49.27	5.04	49.18	49.14	43.95	55.46	12.3
WQS0092	2019-10-12 20:40:00-05	48.82	4.54	48.42	48.51	44.85	56.85	12.3
WQS0092	2019-10-12 20:45:00-05	49.1	2.97	49.23	49.18	44.35	52.57	12.3
WQS0092	2019-10-12 20:50:00-05	48.44	2.75	48.26	48.27	44.4	57.09	12.3
WQS0092	2019-10-12 20:55:00-05	49.64	5.74	49.47	49.44	43.14	55.26	12.3
WQS0092	2019-10-12 21:00:00-05	48.09	1.5	48.12	48.09	45.35	50.72	12.3
WQS0092	2019-10-12 21:05:00-05	48.15	2.19	48.03	48.04	45.01	52.95	12.3
WQS0092	2019-10-12 21:10:00-05	47.33	2.43	47.46	47.39	42.66	50.73	12.3
WQS0092	2019-10-12 21:15:00-05	47.93	1.86	47.95	47.92	44.76	52.2	12.3
WQS0092	2019-10-12 21:20:00-05	47.37	1.77	47.48	47.44	44.28	50.44	12.3
WQS0092	2019-10-12 21:25:00-05	48.27	2.13	48.15	48.19	45.11	52.68	12.3
WQS0092	2019-10-12 21:30:00-05	47.96	2.34	47.97	47.96	44.34	52.37	12.3
WQS0092	2019-10-12 21:35:00-05	48.03	3.98	48.3	48.02	43.2	53.32	12.3
WQS0092	2019-10-12 21:40:00-05	49.66	63.05	48.81	48.68	45.36	123.47	12.2
WQS0092	2019-10-12 21:45:00-05	47.43	2.38	47.55	47.43	44.3	51.43	12.2
WQS0092	2019-10-12 21:50:00-05	47.51	2.05	47.37	47.43	44.88	51.81	12.2
WQS0092	2019-10-12 21:55:00-05	48.25	3.54	48.14	48.19	43.68	53.08	12.2
WQS0092	2019-10-12 22:00:00-05	47.68	1.79	47.59	47.58	44.83	51.39	12.2
WQS0092	2019-10-12 22:05:00-05	47.08	2.7	46.88	46.88	43.72	53.52	12.2
WQS0092	2019-10-12 22:10:00-05	47.65	4.34	47.18	47.37	43.42	61.62	12.2
WQS0092	2019-10-12 22:15:00-05	47.68	2	47.32	47.43	44.84	51.4	12.2
WQS0092	2019-10-12 22:20:00-05	49.56	8.38	49.39	49.38	43.97	58.53	12.2
WQS0092	2019-10-12 22:25:00-05	47.51	1.78	47.34	47.42	44.64	52.76	12.2
WQS0092	2019-10-12 22:30:00-05	47.53	4.3	47.22	47.28	44.09	59.05	12.2
WQS0092	2019-10-12 22:35:00-05	47.74	2.51	47.69	47.62	44.58	52.74	12.2
WQS0092	2019-10-12 22:40:00-05	47.33	2.06	46.99	47.06	44.31	52.16	12.2
WQS0092	2019-10-12 22:45:00-05	47.86	3.87	47.84	47.74	43.3	53.59	12.2
WQS0092	2019-10-12 22:50:00-05	46.89	2.15	46.8	46.79	44.27	51.83	12.2
WQS0092	2019-10-12 22:55:00-05	48.04	4.14	47.62	47.73	45.33	57.94	12.2
WQS0092	2019-10-12 23:00:00-05	47.19	2.07	47.14	47.17	43.94	50.65	12.2
WQS0092	2019-10-12 23:05:00-05	46.41	1.08	46.32	46.38	44.33	49.45	12.2
WQS0092	2019-10-12 23:10:00-05	45.02	4.94	45.6	45.32	39.57	49.31	12.2
WQS0092	2019-10-12 23:15:00-05	48.37	5.65	48.08	48.05	44.56	56.65	12.2
WQS0092	2019-10-12 23:20:00-05	48.29	6.79	47.82	47.92	44.13	63.37	12.1
WQS0092	2019-10-12 23:25:00-05	46.68	1.76	46.71	46.69	43.78	49.91	12.1
WQS0092	2019-10-12 23:30:00-05	49.81	5.13	49.79	49.88	45.27	54.22	12.1
WQS0092	2019-10-12 23:35:00-05	48.11	3.26	48.41	48.22	44.54	54.36	12.1
WQS0092	2019-10-12 23:40:00-05	47.45	5.83	47	47	43.42	55.49	12.1
WQS0092	2019-10-12 23:45:00-05	47.39	5.26	47.5	47.36	42.89	52.58	12.1
WQS0092	2019-10-12 23:50:00-05	46.53	3.03	46.38	46.36	43.1	52.57	12.1
WQS0092	2019-10-12 23:55:00-05	46.44	3.44	46.6	46.55	42.29	50.85	12.1
WQS0092	2019-10-13 00:00:00-05	46.65	2.48	46.47	46.54	43.02	51.58	12.1
WQS0092	2019-10-13 00:05:00-05	46.64	4.2	46.49	46.49	42.19	51.79	12.1
WQS0092	2019-10-13 00:10:00-05	48.51	7.09	47.92	48.08	44.03	56.58	12.1
WQS0092	2019-10-13 00:15:00-05	46.73	2.45	46.71	46.61	43.87	51.65	12.1
WQS0092	2019-10-13 00:20:00-05	46.71	7.19	46.03	46.3	42.32	55.49	12.1
WQS0092	2019-10-13 00:25:00-05	47.42	5.72	46.91	46.95	43.57	57.91	12.1
WQS0092	2019-10-13 00:30:00-05	47.2	6.3	46.76	46.88	42.86	53.48	12.1
WQS0092	2019-10-13 00:35:00-05	46.5	3.76	46.38	46.47	42.36	52.71	12.1
WQS0092	2019-10-13 00:40:00-05	48.09	12.38	47.59	47.6	43.4	69.29	12.1
WQS0092	2019-10-13 00:45:00-05	45.4	8.97	45.13	45.12	40.02	52.42	12.1
WQS0092	2019-10-13 00:50:00-05	45.18	1.88	45.06	45.1	41.95	50.06	12.1
WQS0092	2019-10-13 00:55:00-05	46.85	2.97	46.97	46.84	43.29	51.07	12.1
WQS0092	2019-10-13 01:00:00-05	45.99	3.2	45.89	45.83	42.68	53.62	12.1
WQS0092	2019-10-13 01:05:00-05	45.66	4.71	45.47	45.45	41.53	54.5	12.1
WQS0092	2019-10-13 01:10:00-05	45.77	4.11	45.82	45.74	41.68	51.59	12.1
WQS0092	2019-10-13 01:15:00-05	44.92	1.27	44.89	44.92	42.24	47.55	12.1
WQS0092	2019-10-13 01:20:00-05	46.38	6.18	46.09	46.24	40.8	53.5	12.1
WQS0092	2019-10-13 01:25:00-05	46.35	4.63	46.21	46.17	42.86	53.53	12.1
WQS0092	2019-10-13 01:30:00-05	46.08	2.88	45.93	45.9	42.55	50.81	12.1
WQS0092	2019-10-13 01:35:00-05	45.46	4.16	45.54	45.51	41.56	50.29	12
WQS0092	2019-10-13 01:40:00-05	46.42	6.16	46.03	46.18	42.51	56.2	12
WQS0092	2019-10-13 01:45:00-05	45.95	3.66	46.09	45.97	41.79	51.03	12
WQS0092	2019-10-13 01:50:00-05	45.29	2.6	45.39	45.31	42.14	49.61	12
WQS0092	2019-10-13 01:55:00-05	46.53	3.78	46.63	46.54	42.17	52.33	12
WQS0092	2019-10-13 02:00:00-05	45.42	1.97	45.58	45.46	42.13	50.16	12
WQS0092	2019-10-13 02:05:00-05	48.21	9.58	47.92	47.94	41.63	56.25	12
WQS0092	2019-10-13 02:10:00-05	45.34	4.3	44.94	45.04	41.56	52.33	12
WQS0092	2019-10-13 02:15:00-05	44.66	3.97	44.23	44.41	41.2	49.68	12
WQS0092	2019-10-13 02:20:00-05	45.45	2.35	45.22	45.3	42.24	50.32	12
WQS0092	2019-10-13 02:25:00-05	44.82	4.49	44.82	44.84	39.41	49.82	12
WQS0092	2019-10-13 02:30:00-05	45.23	4.38	44.77	44.93	41.77	53.46	12
WQS0092	2019-10-13 02:35:00-05	45.84	3.7	45.71	45.83	41.7	50.32	12
WQS0092	2019-10-13 02:40:00-05	46.37	6.46	46.19	46.36	41.41	51.72	12
WQS0092	2019-10-13 02:45:00-05	44.8	9.4	44.63	44.61	39.29	51.98	12
WQS0092	2019-10-13 02:50:00-05	45.01	3.06	44.86	44.84	41.23	49.9	12
WQS0092	2019-10-13 02:55:00-05	44.63	2.61	44.2	44.38	42.34	51.03	12
WQS0092	2019-10-13 03:00:00-05	44.88	3.45	44.61	44.68	40.93	50.28	12
WQS0092	2019-10-13 03:05:00-05	44.26	3.8	44.29	44.37	39.57	48.97	12
WQS0092	2019-10-13 03:10:00-05	44.72	4.16	44.44	44.51	40.32	49.62	12
WQS0092	2019-10-13 03:15:00-05	44.96	3	44.88	44.99	41.28	49.31	12
WQS0092	2019-10-13 03:20:00-05	44.2	2.01	44.13	44.07	41.63	48.89	12
WQS0092	2019-10-13 03:25:00-05	44.72	5.38	44.31	44.49	40.82	52.76	12
WQS0092	2019-10-13 03:30:00-05	47.34	4.59	47	47.15	43.2	52.94	12
WQS0092	2019-10-13 03:35:00-05	43.97	1.68	43.88	43.83	41.5	48.65	12
WQS0092	2019-10-13 03:40:00-05	44.6	2.96	44.31	44.43	41.31	48.7	12
WQS0092	2019-10-13 03:45:00-05	45.97	188.44	43.23	43.28	39.88	133.05	12
WQS0092	2019-10-13 03:50:00-05	44.33	5.33	44.16	44.16	39.03	50.28	12
WQS0092	2019-10-13 03:55:00-05	43.41	1.28	43.2	43.22	41.17	47.91	12
WQS0092	2019-10-13 04:00:00-05	43.96	1.79	43.9	43.85	41.19	51.54	12
WQS0092	2019-10-13 04:05:00-05	45.87	5.67	45.94	45.86	40.73	51.3	12
WQS0092	2019-10-13 04:10:00-05	43.9	2	43.92	43.81	41.06	47.7	12
WQS0092	2019-10-13 04:15:00-05	43.64	2.45	43.63	43.63	39.97	48.01	12
WQS0092	2019-10-13 04:20:00-05	42.72	3.58	42.61	42.56	39.14	47.71	12
WQS0092	2019-10-13 04:25:00-05	43.14	3.77	43.22	43.12	38.95	50.91	12
WQS0092	2019-10-13 04:30:00-05	43.53	2.95	43.5	43.47	40.22	47.69	12
WQS0092	2019-10-13 04:35:00-05	44.65	7.88	44.12	44.28	40.34	53.95	12
WQS0092	2019-10-13 04:40:00-05	43.61	5.09	43.12	43.27	39.99	57.76	12
WQS0092	2019-10-13 04:45:00-05	42.9	3.66	42.9	42.87	38.88	47.93	12
WQS0092	2019-10-13 04:50:00-05	44.02	4.58	43.95	44.06	39.7	48.01	12
WQS0092	2019-10-13 04:55:00-05	43.69	1.51	43.6	43.61	40.21	46.67	12
WQS0092	2019-10-13 05:00:00-05	43.14	6.21	42.79	42.83	37.93	52.31	12
WQS0092	2019-10-13 05:05:00-05	43.99	4.26	43.79	43.8	40.11	50.36	12
WQS0092	2019-10-13 05:10:00-05	42.38	2.29	42.39	42.35	38.67	46.63	11.9
WQS0092	2019-10-13 05:15:00-05	42.62	2.67	42.77	42.71	38.71	46.34	11.9
WQS0092	2019-10-13 05:20:00-05	43.51	2.44	43.39	43.44	40.46	49.84	11.9
WQS0092	2019-10-13 05:25:00-05	42.52	5.77	42.3	42.26	38.07	51.06	11.9
WQS0092	2019-10-13 05:30:00-05	43.07	1.9	43.02	43	39.95	46.66	11.9
WQS0092	2019-10-13 05:35:00-05	42.71	6.89	42.16	42.31	38.17	54.98	11.9
WQS0092	2019-10-13 05:40:00-05	44.86	5.51	44.41	44.5	40.41	52.4	11.9
WQS0092	2019-10-13 05:45:00-05	43.19	4.75	42.88	42.93	39.18	50.79	11.9
WQS0092	2019-10-13 05:50:00-05	42.64	2.2	42.81	42.72	39.67	45.92	11.9
WQS0092	2019-10-13 05:55:00-05	45.31	13.33	44.5	44.85	38.52	56.85	11.9
WQS0092	2019-10-13 06:00:00-05	44.44	3.77	44.16	44.25	40.45	49.28	11.9
WQS0092	2019-10-13 06:05:00-05	42.14	3.23	42.22	42.15	38.03	47.78	11.9
WQS0092	2019-10-13 06:10:00-05	42.71	4.44	42.7	42.73	37.94	53.24	11.9
WQS0092	2019-10-13 06:15:00-05	43.76	4.34	43.56	43.58	39.73	53.19	11.9
WQS0092	2019-10-13 06:20:00-05	43.38	4.92	43.6	43.36	39.12	48.75	11.9
WQS0092	2019-10-13 06:25:00-05	45.06	5.99	44.79	44.78	40.99	55.33	11.9
WQS0092	2019-10-13 06:30:00-05	45.08	5.83	45.05	44.98	40.57	54.01	11.9
WQS0092	2019-10-13 06:35:00-05	43.38	4.42	43.07	43.13	38.89	48.5	11.9
WQS0092	2019-10-13 06:40:00-05	42.76	3.25	42.99	42.91	37.4	48.13	11.9
WQS0092	2019-10-13 06:45:00-05	42.32	3.55	41.85	42.09	38.73	48.17	11.9
WQS0092	2019-10-13 06:50:00-05	42.1	2.52	41.95	41.99	38.75	46.58	11.8
WQS0092	2019-10-13 06:55:00-05	43.66	5.99	43.48	43.44	39.28	52.15	11.8
WQS0092	2019-10-13 07:00:00-05	42.61	5.61	42.03	42.14	39.19	53.86	11.8
WQS0092	2019-10-13 07:05:00-05	44.15	7.14	43.8	43.91	39.56	50.59	11.8
WQS0092	2019-10-13 07:10:00-05	42.25	2.73	42.11	42.12	38.74	46.8	11.8
WQS0092	2019-10-13 07:15:00-05	42.35	4.38	42.09	42.17	38.17	47.32	11.8
WQS0092	2019-10-13 07:20:00-05	42.54	3.27	42.15	42.24	39.59	48.89	11.8
WQS0092	2019-10-13 07:25:00-05	42.61	3.09	42.57	42.54	39.14	47.41	11.8
WQS0092	2019-10-13 07:30:00-05	42.85	2.17	42.74	42.75	40.11	47.21	11.8
WQS0092	2019-10-13 07:35:00-05	44.64	7.99	44.38	44.32	39.17	52.17	11.8
WQS0092	2019-10-13 07:40:00-05	42.65	4.51	42.61	42.7	37.96	47.83	11.8
WQS0092	2019-10-13 07:45:00-05	42.11	2.06	42.19	42.2	38.35	45.12	11.8
WQS0092	2019-10-13 07:50:00-05	42.04	2.59	41.93	41.99	38.2	45.52	11.8
WQS0092	2019-10-13 07:55:00-05	41.51	2.16	41.5	41.52	38.21	45.14	11.8
WQS0092	2019-10-13 08:00:00-05	41.68	3.43	41.82	41.73	37.81	45.28	11.8
WQS0092	2019-10-13 08:05:00-05	40.88	3.26	40.98	40.89	37.09	48.4	11.8
WQS0092	2019-10-13 08:10:00-05	42.69	3.73	42.78	42.67	39.23	48.25	11.8
WQS0092	2019-10-13 08:15:00-05	41.85	1.56	41.79	41.76	39.46	48.08	11.8
WQS0092	2019-10-13 08:20:00-05	45.21	6.96	44.86	44.96	40.8	57.24	11.8
WQS0092	2019-10-13 08:25:00-05	41.89	2.85	41.85	41.87	37.84	45.66	11.7
WQS0092	2019-10-13 08:30:00-05	42.14	5.58	41.87	41.99	36.7	49.07	11.7
WQS0092	2019-10-13 08:35:00-05	41	2.46	41.07	40.99	36.64	45.11	11.7
WQS0092	2019-10-13 08:40:00-05	41.47	4.28	41.7	41.46	37.31	47.19	11.7
WQS0092	2019-10-13 08:45:00-05	43.28	6.43	43.45	43.21	38.15	56.11	11.7
WQS0092	2019-10-13 08:50:00-05	42.09	2.45	42.2	42.11	37.84	46.07	11.7
WQS0092	2019-10-13 08:55:00-05	40.93	1.31	40.69	40.75	38.81	44.01	11.7
WQS0092	2019-10-13 09:00:00-05	41.78	10.33	41.28	41.23	38.09	63.86	11.7
WQS0092	2019-10-13 09:05:00-05	41.5	3.18	41.23	41.26	37.96	46.56	11.7
WQS0092	2019-10-13 09:10:00-05	41.15	7.89	41.09	40.95	35.51	58.27	11.7
WQS0092	2019-10-13 09:15:00-05	41.67	2.34	41.72	41.76	37.62	45.29	11.7
WQS0092	2019-10-13 09:20:00-05	41.02	3.17	40.74	40.79	37.35	45.8	11.7
WQS0092	2019-10-13 09:25:00-05	41.19	2.7	41.06	41.12	37.73	46.02	11.7
WQS0092	2019-10-13 09:30:00-05	41.17	2.65	40.77	40.89	38.24	48.49	11.7
WQS0092	2019-10-13 09:35:00-05	42.29	6.65	42.04	42.1	35.77	49.72	11.8
WQS0092	2019-10-13 09:40:00-05	40.23	2.44	40.18	40.12	36.31	45.51	11.8
WQS0092	2019-10-13 09:45:00-05	41.43	3.18	40.99	41.15	38.52	46.18	11.8
WQS0092	2019-10-13 09:50:00-05	40.29	1.58	40.24	40.22	36.67	43.08	11.8
WQS0092	2019-10-13 09:55:00-05	40.84	2.56	40.65	40.72	35.99	45.33	11.8
WQS0092	2019-10-13 10:00:00-05	41.39	10.51	40.91	40.87	36.74	57.15	11.8
WQS0092	2019-10-13 10:05:00-05	41.29	2.57	41.07	41.12	37.84	45.99	11.8
WQS0092	2019-10-13 10:10:00-05	40.75	1.31	40.79	40.71	38.28	44.47	11.8
WQS0092	2019-10-13 10:15:00-05	41.37	4.96	41.14	41.19	36.01	47.86	11.8
WQS0092	2019-10-13 10:20:00-05	39.69	3.66	39.52	39.56	36.22	45.46	11.8
WQS0092	2019-10-13 10:25:00-05	41.66	6.03	41.01	41.32	37.13	47.82	11.8
WQS0092	2019-10-13 10:30:00-05	41.51	5.16	41.52	41.53	36.72	46.17	11.8
WQS0092	2019-10-13 10:35:00-05	42.99	4.85	42.92	42.91	36.97	48.74	11.8
WQS0092	2019-10-13 10:40:00-05	41.59	2.87	41.25	41.42	38.01	46.34	11.8
WQS0092	2019-10-13 10:45:00-05	40.09	1.67	40.09	40.06	37.21	43.63	11.8
WQS0092	2019-10-13 10:50:00-05	41.2	2.17	40.98	40.98	38.76	46.52	11.8
WQS0092	2019-10-13 10:55:00-05	40.5	3.54	40.37	40.32	37.14	46.07	11.8
WQS0092	2019-10-13 11:00:00-05	40.53	3.6	40.31	40.34	35.93	46.05	11.8
WQS0092	2019-10-13 11:05:00-05	41.31	1.93	41.23	41.24	38.37	44.83	11.8
WQS0092	2019-10-13 11:10:00-05	44.56	6.96	44.16	44.35	39.98	55.84	11.8
WQS0092	2019-10-13 11:15:00-05	43.1	4.69	42.64	42.88	38.85	53.43	11.8
WQS0092	2019-10-13 11:20:00-05	41.08	1.1	41.15	41.07	38.87	44.78	11.8
WQS0092	2019-10-13 11:25:00-05	41.18	1.72	41.07	41.1	38.15	44.38	11.8
WQS0092	2019-10-13 11:30:00-05	42.32	9.5	41.86	42	36.91	50.83	11.8
WQS0092	2019-10-13 11:35:00-05	41.81	2.42	41.52	41.56	39.74	48.9	11.7
WQS0092	2019-10-13 11:40:00-05	43.16	4.71	42.94	43.03	38.88	51.69	11.7
WQS0092	2019-10-13 11:45:00-05	42.1	3.73	42.13	42.02	37.74	46.15	11.7
WQS0092	2019-10-13 11:50:00-05	42.25	3.84	41.94	41.99	39.23	55.16	11.7
WQS0092	2019-10-13 11:55:00-05	41.83	1.17	41.64	41.69	39.9	44.55	11.8
WQS0092	2019-10-13 12:00:00-05	42.19	3.55	41.93	42.11	37.87	46.6	11.8
WQS0092	2019-10-13 12:05:00-05	41.87	2.82	41.72	41.73	38.54	48.49	11.7
WQS0092	2019-10-13 12:10:00-05	42.32	2.96	42.24	42.26	36.96	48.12	11.8
WQS0092	2019-10-13 12:15:00-05	41.98	1.33	41.98	41.97	39.46	44.69	11.8
WQS0092	2019-10-13 12:20:00-05	42.25	3.37	42.03	42.07	38.36	50.86	11.8
WQS0092	2019-10-13 12:25:00-05	42.73	3.02	42.51	42.52	39.38	48.34	11.8
WQS0092	2019-10-13 12:30:00-05	43.52	3.71	43.27	43.34	38.91	51.16	11.8
WQS0092	2019-10-13 12:35:00-05	42.29	1.57	42.19	42.29	39.16	45.34	11.8
WQS0092	2019-10-13 12:40:00-05	43.77	3.5	43.6	43.63	39.52	49.03	11.8
WQS0092	2019-10-13 12:45:00-05	42.77	3.73	42.55	42.48	39.79	49.7	11.8
WQS0092	2019-10-13 12:50:00-05	46.64	10.53	45.97	46.14	41.63	57.65	11.8
WQS0092	2019-10-13 12:55:00-05	43.66	4.24	43.31	43.52	39.67	48.73	11.8
WQS0092	2019-10-13 13:00:00-05	42.61	2.37	42.58	42.59	38.72	46.42	11.8
WQS0092	2019-10-13 13:05:00-05	42.68	2.24	42.55	42.6	39.7	47	11.8
WQS0092	2019-10-13 13:10:00-05	41.47	2.65	41.28	41.32	38.58	46.2	11.8
WQS0092	2019-10-13 13:15:00-05	42.82	3.5	42.42	42.61	39.28	48.44	11.8
WQS0092	2019-10-13 13:20:00-05	44.03	3.49	43.95	43.91	39.99	50.58	11.8
WQS0092	2019-10-13 13:25:00-05	42.46	1.99	42.4	42.41	39.85	47.44	11.8
WQS0092	2019-10-13 13:30:00-05	42.21	2.5	41.98	42	39.01	46.78	11.8
WQS0092	2019-10-13 13:35:00-05	42.76	3.03	42.59	42.53	39.67	53.83	11.8
WQS0092	2019-10-13 13:40:00-05	43.76	3.71	43.56	43.59	38.55	49.78	11.8
WQS0092	2019-10-13 13:45:00-05	42.75	3.59	42.68	42.68	39.02	47.41	11.8
WQS0092	2019-10-13 13:50:00-05	44.48	6.74	44.26	44.36	39.77	52.33	11.8
WQS0092	2019-10-13 13:55:00-05	44.03	7.49	43.44	43.47	40.82	55.7	11.8
WQS0092	2019-10-13 14:00:00-05	43.33	5.6	42.67	42.82	39.97	52.16	11.8
WQS0092	2019-10-13 14:05:00-05	42.2	2.8	42.1	42.05	38.84	48.84	11.8
WQS0092	2019-10-13 14:10:00-05	42.07	3.32	41.99	41.97	38.79	47.36	11.8
WQS0092	2019-10-13 14:15:00-05	42.73	1.76	42.58	42.59	39.8	46.64	11.9
WQS0092	2019-10-13 14:20:00-05	43.91	8.24	43.55	43.48	40.38	65.25	11.9
WQS0092	2019-10-13 14:25:00-05	43.68	4.61	43.74	43.59	39.4	51.24	11.9
WQS0092	2019-10-13 14:30:00-05	43.47	5.23	43.32	43.24	39.16	51.84	11.9
WQS0092	2019-10-13 14:35:00-05	42.73	3.32	42.87	42.74	38.35	46.63	11.9
WQS0092	2019-10-13 14:40:00-05	42.21	2.15	41.95	42.05	39.02	47.47	11.9
WQS0092	2019-10-13 14:45:00-05	42.22	4.61	42.03	42	38.14	47.21	11.9
WQS0092	2019-10-13 14:50:00-05	44.69	4.77	44.67	44.69	39.21	50.18	11.9
WQS0092	2019-10-13 14:55:00-05	42.67	3.06	42.69	42.69	38.46	46.3	11.9
WQS0092	2019-10-13 15:00:00-05	43.23	3.44	42.77	42.99	39.97	48.86	11.9
WQS0092	2019-10-13 15:05:00-05	42.12	2.1	41.9	41.92	39.45	50.02	11.9
WQS0092	2019-10-13 15:10:00-05	42.92	3.12	42.79	42.81	39.72	49.83	11.9
WQS0092	2019-10-13 15:15:00-05	41.99	3.04	41.75	41.78	39.32	53.1	11.9
WQS0092	2019-10-13 15:20:00-05	41.79	1.79	41.59	41.75	38.65	46.02	11.9
WQS0092	2019-10-13 15:25:00-05	42.69	5.83	42.79	42.81	37.72	48.05	11.9
WQS0092	2019-10-13 15:30:00-05	43.52	3.15	43.41	43.44	40.52	49.29	11.9
WQS0092	2019-10-13 15:35:00-05	41.74	3.45	41.86	41.73	37.9	45.62	11.9
WQS0092	2019-10-13 15:40:00-05	42.61	2.61	42.47	42.52	39.28	51.22	11.9
WQS0092	2019-10-13 15:45:00-05	42.54	2.57	42.31	42.34	39.69	48.08	11.9
[truncated: 371,009 more rows]
