# Supplementary material for: Turbidity and streamflow as real-time indicators of microbial risk for aquatic recreators
Source: Environ Monit Assess. 2026 Apr 28;198(5):513. doi: 10.1007/s10661-026-15370-6 (PMC13124811; doi:10.1007/s10661-026-15370-6)
Supplement: Supplementary file 1 — (ZIP 11.0 MB) [file 10661_2026_15370_MOESM1_ESM.zip › supplemental/data/Water quality/WQ.csv]

Site	Date	E coli	Turb	Flow
Des Moines	6/1/2006	21	12.7	5860
Des Moines	6/2/2006	21	11.5	5740
Des Moines	6/3/2006			5360
Des Moines	6/4/2006			4700
Des Moines	6/5/2006	24	15.3	4280
Des Moines	6/6/2006	20	20.6	4240
Des Moines	6/7/2006	5	16.4	3990
Des Moines	6/8/2006	32	12.9	3540
Des Moines	6/9/2006	40	15.1	3220
Des Moines	6/10/2006			3110
Des Moines	6/11/2006			2840
Des Moines	6/12/2006	40	14.9	2720
Des Moines	6/13/2006	40	12.4	2700
Des Moines	6/14/2006	27	16.3	2640
Des Moines	6/15/2006	44	17.6	2430
Des Moines	6/16/2006	57	13.3	2200
Des Moines	6/17/2006			2150
Des Moines	6/18/2006			2140
Des Moines	6/19/2006	71	12.1	2210
Des Moines	6/20/2006	99	14.1	2150
Des Moines	6/21/2006	82	15.6	2270
Des Moines	6/22/2006	74	10.8	2500
Des Moines	6/23/2006	37	9.28	2690
Des Moines	6/24/2006			3020
Des Moines	6/25/2006			3360
Des Moines	6/26/2006	129	10.5	4030
Des Moines	6/27/2006	86	14.4	3510
Des Moines	6/28/2006	99	17.4	2280
Des Moines	6/29/2006	135	18.4	2860
Des Moines	6/30/2006	45	15.5	2530
Des Moines	7/1/2006			2510
Des Moines	7/2/2006			2500
Des Moines	7/3/2006		10.8	2410
Des Moines	7/4/2006			2120
Des Moines	7/5/2006	82	14.2	1930
Des Moines	7/6/2006	82	15	1830
Des Moines	7/7/2006	46	12.2	1770
Des Moines	7/8/2006			1620
Des Moines	7/9/2006			1540
Des Moines	7/10/2006	24	12.9	1490
Des Moines	7/11/2006	579	14.9	1890
Des Moines	7/12/2006	315	13.4	2330
Des Moines	7/13/2006	1733	29.5	2150
Des Moines	7/14/2006	556	19.1	1770
Des Moines	7/15/2006			1750
Des Moines	7/16/2006			1390
Des Moines	7/17/2006	436	21.1	1180
Des Moines	7/18/2006	281	19.7	997
Des Moines	7/19/2006	281	19.6	845
Des Moines	7/20/2006	276	18.9	786
Des Moines	7/21/2006	135	17.1	777
Des Moines	7/22/2006			786
Des Moines	7/23/2006			794
Des Moines	7/24/2006	105	18.2	786
Des Moines	7/25/2006	51	18.5	786
Des Moines	7/26/2006	3730	72.7	1310
Des Moines	7/27/2006	1460	30.8	1100
Des Moines	7/28/2006	2419	21.6	794
Des Moines	7/29/2006			700
Des Moines	7/30/2006			621
Des Moines	7/31/2006	152	21.8	572
Des Moines	8/1/2006	109	17.9	547
Des Moines	8/2/2006		15.7	475
Des Moines	8/3/2006	91	12.6	463
Des Moines	8/4/2006	29	10.6	445
Des Moines	8/5/2006			453
Des Moines	8/6/2006			1410
Des Moines	8/7/2006	42	16.2	2010
Des Moines	8/8/2006	27	10.7	1220
Des Moines	8/9/2006	22	10.2	1230
Des Moines	8/10/2006	114	15.6	1570
Des Moines	8/11/2006	50	17.1	1940
Des Moines	8/12/2006			1560
Des Moines	8/13/2006			1020
Des Moines	8/14/2006	3100	13.1	1230
Des Moines	8/15/2006	44	10.2	1090
Des Moines	8/16/2006	33	12.3	576
Des Moines	8/17/2006	583	19.7	659
Des Moines	8/18/2006	2755	55	894
Des Moines	8/19/2006			797
Des Moines	8/20/2006			786
Des Moines	8/21/2006	26	15.2	713
Des Moines	8/22/2006	53	13.6	618
Des Moines	8/23/2006	36	12.9	574
Des Moines	8/24/2006	43	6.08	519
Des Moines	8/25/2006	2490	14.1	486
Des Moines	8/26/2006			474
Des Moines	8/27/2006			472
Des Moines	8/28/2006	579	14.6	580
Des Moines	8/29/2006	727	17.6	883
Des Moines	8/30/2006	1986	14.1	1320
Des Moines	8/31/2006	1203	19.5	1030
Des Moines	9/1/2006	309	14.9	653
Des Moines	9/2/2006			623
Des Moines	9/3/2006			655
Des Moines	9/4/2006			644
Des Moines	9/5/2006	148	15.6	638
Des Moines	9/6/2006	74	13.6	639
Des Moines	9/7/2006	78	12.5	565
Des Moines	9/8/2006	27	14.7	499
Des Moines	9/9/2006			460
Des Moines	9/10/2006			486
Des Moines	9/11/2006	2419	57.1	2010
Des Moines	9/12/2006	6720	57.7	4310
Des Moines	9/13/2006	4960	38.9	5030
Des Moines	9/14/2006	2990	29.1	4060
Des Moines	9/15/2006	365	50.2	2840
Des Moines	9/16/2006			1940
Des Moines	9/17/2006			1600
Des Moines	9/18/2006	800	36.3	2980
Des Moines	9/19/2006	425	67.9	3730
Des Moines	9/20/2006	296	42	3040
Des Moines	9/21/2006	103	40	2310
Des Moines	9/22/2006	579	25.8	2080
Des Moines	9/23/2006			2210
Des Moines	9/24/2006			2430
Des Moines	9/25/2006	219	30.2	2090
Des Moines	9/26/2006	162	26.3	1810
Des Moines	9/27/2006	20	26	1820
Des Moines	9/28/2006	91	22.3	1590
Des Moines	9/29/2006	148	16.4	1360
Des Moines	9/30/2006			1100
Des Moines	10/1/2006			981
Des Moines	10/2/2006	120	14.8	948
Des Moines	10/3/2006	144	19.7	929
Des Moines	10/4/2006	135	15.2	869
Des Moines	10/5/2006	138	13.8	796
Des Moines	10/6/2006	88	17.3	717
Des Moines	10/7/2006			632
Des Moines	10/8/2006			623
Des Moines	10/9/2006	51	13.4	591
Des Moines	10/10/2006	60	14.4	588
Des Moines	10/11/2006	205	11.6	559
Des Moines	10/12/2006	152	9.08	555
Des Moines	10/13/2006	80	9.76	542
Des Moines	10/14/2006			526
Des Moines	10/15/2006			498
Des Moines	10/16/2006	8280	11.1	483
Des Moines	10/17/2006	107	12.3	534
Des Moines	10/18/2006	130	10.5	679
Des Moines	10/19/2006	162	12.3	845
Des Moines	10/20/2006	49	11.5	857
Des Moines	10/21/2006			962
Des Moines	10/22/2006			1090
Des Moines	10/23/2006	155	12.6	1020
Des Moines	10/24/2006	67	16.4	950
Des Moines	10/25/2006	40	13.6	890
Des Moines	10/26/2006	85	25	941
Des Moines	10/27/2006	73	10.7	1020
Des Moines	10/28/2006			1060
Des Moines	10/29/2006			1070
Des Moines	10/30/2006	33	10.9	1060
Des Moines	10/31/2006	24	11.4	978
Des Moines	11/1/2006	26	11.3	915
Des Moines	11/2/2006	15	9.03	842
Des Moines	11/3/2006	12	10.3	793
Des Moines	11/4/2006			785
Des Moines	11/5/2006			785
Des Moines	11/6/2006	15	9.72	785
Des Moines	11/7/2006	35	8.99	785
Des Moines	11/8/2006	27	7.4	785
Des Moines	11/9/2006	2	7.57	774
Des Moines	11/10/2006	27	6.78	772
Des Moines	11/11/2006			785
Des Moines	11/12/2006			756
Des Moines	11/13/2006	163	6.14	736
Des Moines	11/14/2006	22	7.04	821
Des Moines	11/15/2006	32	7.8	934
Des Moines	11/16/2006	30	7.35	1020
Des Moines	11/17/2006	73	5.63	982
Des Moines	11/18/2006			896
Des Moines	11/19/2006			850
Des Moines	11/20/2006	17	4.25	780
Des Moines	11/21/2006	58	4.6	781
Des Moines	11/22/2006		3.92	822
Des Moines	11/23/2006			888
Des Moines	11/24/2006			888
Des Moines	11/25/2006			888
Des Moines	11/26/2006			888
Des Moines	11/27/2006	21	4.38	899
Des Moines	11/28/2006	1642	21.2	1270
Des Moines	11/29/2006	576	11.4	1460
Des Moines	11/30/2006	987	8.67	1610
Des Moines	12/1/2006	197	8.7	1490
Des Moines	12/2/2006			1160
Des Moines	12/3/2006			946
Des Moines	12/4/2006	10	6.43	765
Des Moines	12/5/2006	19	6.49	658
Des Moines	12/6/2006	27	8.46	814
Des Moines	12/7/2006	19	9.01	946
Des Moines	12/8/2006	6	5.46	1050
Des Moines	12/9/2006			1010
Des Moines	12/10/2006			1070
Des Moines	12/11/2006	28	6.33	1040
Des Moines	12/12/2006	40	6.63	1160
Des Moines	12/13/2006	51	6.8	1370
Des Moines	12/14/2006	43	7.51	1460
Des Moines	12/15/2006	15	5.84	1660
Des Moines	12/16/2006			1740
Des Moines	12/17/2006			1740
Des Moines	12/18/2006	7	5.44	1710
Des Moines	12/19/2006	14	6.22	1700
Des Moines	12/20/2006	24	6.83	1670
Des Moines	12/21/2006	162	9.16	1800
Des Moines	12/22/2006		18.2	2190
Des Moines	12/23/2006			2430
Des Moines	12/24/2006			2210
Des Moines	12/25/2006			2020
Des Moines	12/26/2006			1970
Des Moines	12/27/2006	60	7.25	1800
Des Moines	12/28/2006	43	6.98	1580
Des Moines	12/29/2006	22	6.85	1650
Des Moines	12/30/2006			1800
Des Moines	12/31/2006			2280
Des Moines	1/1/2007			3160
Des Moines	1/2/2007	740	50.2	4280
Des Moines	1/3/2007	170	26.5	4650
Des Moines	1/4/2007	44	22.1	4060
Des Moines	1/5/2007	80	19.2	3770
Des Moines	1/6/2007			3960
Des Moines	1/7/2007			4030
Des Moines	1/8/2007	53	17	4000
Des Moines	1/9/2007	27	15.1	3940
Des Moines	1/10/2007	34	14.1	3110
Des Moines	1/11/2007	27	11.1	2690
Des Moines	1/12/2007	36	12.1	2490
Des Moines	1/13/2007			1450
Des Moines	1/14/2007			1510
Des Moines	1/15/2007	32	6.59	1460
Des Moines	1/16/2007	1	2.92	1410
Des Moines	1/17/2007	2	9.74	1530
Des Moines	1/18/2007	28	8.21	1700
Des Moines	1/19/2007	10	5.55	2290
Des Moines	1/20/2007			2270
Des Moines	1/21/2007			2320
Des Moines	1/22/2007	5	7.42	2200
Des Moines	1/23/2007	20	6.65	2070
Des Moines	1/24/2007	33	4.31	1850
Des Moines	1/25/2007	29	6.79	1790
Des Moines	1/26/2007	22	7.53	1790
Des Moines	1/27/2007			1720
Des Moines	1/28/2007			1650
Des Moines	1/29/2007	10	4.41	1670
Des Moines	1/30/2007	20	4.23	1500
Des Moines	1/31/2007	16	6.43	1400
Des Moines	2/1/2007	25	13.9	1350
Des Moines	2/2/2007	26	16.8	1330
Des Moines	2/3/2007			1330
Des Moines	2/4/2007			1350
Des Moines	2/5/2007	30	3.74	1400
Des Moines	2/6/2007	55	14.3	1390
Des Moines	2/7/2007	33	3.88	1270
Des Moines	2/8/2007	35	3.4	1150
Des Moines	2/9/2007	58	3.85	1090
Des Moines	2/10/2007			1080
Des Moines	2/11/2007			1010
Des Moines	2/12/2007	17	6.08	922
Des Moines	2/13/2007	51	5.1	1160
Des Moines	2/14/2007	48	3.8	1240
Des Moines	2/15/2007	43	3.97	1150
Des Moines	2/16/2007	42	6.11	1100
Des Moines	2/17/2007			1100
Des Moines	2/18/2007			1020
Des Moines	2/19/2007	41	4.34	847
Des Moines	2/20/2007	7	4	826
Des Moines	2/21/2007	62	5.52	858
Des Moines	2/22/2007	192	9.96	994
Des Moines	2/23/2007	31	6.78	1180
Des Moines	2/24/2007			1220
Des Moines	2/25/2007			1230
Des Moines	2/26/2007	261	9.8	1350
Des Moines	2/27/2007	276	5.51	1440
Des Moines	2/28/2007	146	5.03	1300
Des Moines	3/1/2007	80	5.2	1210
Des Moines	3/2/2007	172	7.43	1190
Des Moines	3/3/2007			1340
Des Moines	3/4/2007			1290
Des Moines	3/5/2007	158	5.78	1180
Des Moines	3/6/2007	280	5.57	1190
Des Moines	3/7/2007	186	5.67	1090
Des Moines	3/8/2007	186	4.6	1140
Des Moines	3/9/2007	160	8.32	1160
Des Moines	3/10/2007			1500
Des Moines	3/11/2007			2580
Des Moines	3/12/2007	310	70.1	4410
Des Moines	3/13/2007	296	102	6580
Des Moines	3/14/2007	162	52.3	9460
Des Moines	3/15/2007	108	43.7	12400
Des Moines	3/16/2007	91	99.6	14100
Des Moines	3/17/2007			15000
Des Moines	3/18/2007			16300
Des Moines	3/19/2007	72	77	16900
Des Moines	3/20/2007	41	97.3	17000
Des Moines	3/21/2007	36	75.5	17600
Des Moines	3/22/2007	74	60.1	17700
Des Moines	3/23/2007	19	57.3	17500
Des Moines	3/24/2007			17300
Des Moines	3/25/2007			17300
Des Moines	3/26/2007	42	41.5	17300
Des Moines	3/27/2007	17	35.2	17000
Des Moines	3/28/2007	15	26.1	16500
Des Moines	3/29/2007	17	24.3	15900
Des Moines	3/30/2007	17	22.9	15600
Des Moines	3/31/2007			15600
Des Moines	4/1/2007			15400
Des Moines	4/2/2007	42	27	15200
Des Moines	4/3/2007	78	24.5	15200
Des Moines	4/4/2007	40	55.2	15400
Des Moines	4/5/2007	261	49.1	15500
Des Moines	4/6/2007	97	39.6	15300
Des Moines	4/7/2007			15100
Des Moines	4/8/2007			14800
Des Moines	4/9/2007	90	24.1	13900
Des Moines	4/10/2007	42	20.7	12600
Des Moines	4/11/2007	40	21.5	12100
Des Moines	4/12/2007	49	28.9	12100
Des Moines	4/13/2007	29	22.6	12100
Des Moines	4/14/2007			12100
Des Moines	4/15/2007			11900
Des Moines	4/16/2007	14	25	11100
Des Moines	4/17/2007	19	20.7	10200
Des Moines	4/18/2007	4	20.9	9750
Des Moines	4/19/2007	5	22.9	9170
Des Moines	4/20/2007	4	20.8	8660
Des Moines	4/21/2007			8190
Des Moines	4/22/2007			7660
Des Moines	4/23/2007	61	30.3	7780
Des Moines	4/24/2007	14	20.1	8880
Des Moines	4/25/2007	1220	113	11300
Des Moines	4/26/2007	54750	154	10200
Des Moines	4/27/2007	6970	292	10900
Des Moines	4/28/2007			8930
Des Moines	4/29/2007			6340
Des Moines	4/30/2007	100	72.2	4780
Des Moines	5/1/2007	168	70.7	5000
Des Moines	5/2/2007	86	46.7	7490
Des Moines	5/3/2007	123	36.6	10700
Des Moines	5/4/2007	63	28.2	13000
Des Moines	5/5/2007			13600
Des Moines	5/6/2007			13300
Des Moines	5/7/2007	1850	39.9	9980
Des Moines	5/8/2007	6896	55.4	7160
Des Moines	5/9/2007	1434	62.5	6350
Des Moines	5/10/2007	4260	35.9	8840
Des Moines	5/11/2007	31	25.3	10900
Des Moines	5/12/2007			11700
Des Moines	5/13/2007			12800
Des Moines	5/14/2007	31	17.6	13600
Des Moines	5/15/2007	25	7.84	13700
Des Moines	5/16/2007	38	6.19	13700
Des Moines	5/17/2007	21	10.1	13800
Des Moines	5/18/2007	15	11.6	13700
Des Moines	5/19/2007			13500
Des Moines	5/20/2007			13300
Des Moines	5/21/2007	19	7.36	12900
Des Moines	5/22/2007	18	7.71	11800
Des Moines	5/23/2007	37	9.15	8260
Des Moines	5/24/2007	219	15.7	6510
Des Moines	5/25/2007	6210	116	5030
Des Moines	5/26/2007			5790
Des Moines	5/27/2007			7420
Des Moines	5/28/2007			8600
Des Moines	5/29/2007	462	29.4	10800
Des Moines	5/30/2007	152	20.6	13100
Des Moines	5/31/2007	456	31.3	14000
Des Moines	6/1/2007	373	15.1	13400
Des Moines	6/2/2007			13300
Des Moines	6/3/2007			13100
Des Moines	6/4/2007	79	10.5	12800
Des Moines	6/5/2007	28	10.2	12600
Des Moines	6/6/2007	31	9.54	11100
Des Moines	6/7/2007	47	20.8	8310
Des Moines	6/8/2007	40	15.3	6880
Des Moines	6/9/2007			6860
Des Moines	6/10/2007			6290
Des Moines	6/11/2007	71	18	5440
Des Moines	6/12/2007	93	14.2	5030
Des Moines	6/13/2007	79	13	4680
Des Moines	6/14/2007	74	11.7	4270
Des Moines	6/15/2007	86	10.3	3900
Des Moines	6/16/2007			3720
Des Moines	6/17/2007			3720
Des Moines	6/18/2007		7.01	4650
Des Moines	6/19/2007	222	9.1	6240
Des Moines	6/20/2007	55	6.88	7400
Des Moines	6/21/2007	55	8.17	7990
Des Moines	6/22/2007	63	7.24	8310
Des Moines	6/23/2007			9710
Des Moines	6/24/2007			10100
Des Moines	6/25/2007	1046	22.8	8970
Des Moines	6/26/2007	649	16.3	8360
Des Moines	6/27/2007	387	16.8	8070
Des Moines	6/28/2007	308	12.5	7500
Des Moines	6/29/2007	126	18	6630
Des Moines	6/30/2007			6220
Des Moines	7/1/2007			6140
Des Moines	7/2/2007	34	13.6	6050
Des Moines	7/3/2007		19.5	5900
Des Moines	7/4/2007			5660
Des Moines	7/5/2007	36	18.8	3290
Des Moines	7/6/2007	18	17.8	5650
Des Moines	7/7/2007			5660
Des Moines	7/8/2007			5600
Des Moines	7/9/2007	11	12	5550
Des Moines	7/10/2007	7	12.3	5440
Des Moines	7/11/2007	12	12.3	5340
Des Moines	7/12/2007	7	19.8	4970
Des Moines	7/13/2007	16	14.8	4220
Des Moines	7/14/2007			2950
Des Moines	7/15/2007			2000
Des Moines	7/16/2007	9768	30.3	2080
Des Moines	7/17/2007	108	18.8	1410
Des Moines	7/18/2007	96	16.1	945
Des Moines	7/19/2007	1046	20	1160
Des Moines	7/20/2007	53	14	1250
Des Moines	7/21/2007			1160
Des Moines	7/22/2007			1140
Des Moines	7/23/2007	579	23.9	1120
Des Moines	7/24/2007	228	28.6	1120
Des Moines	7/25/2007	83	24.1	1100
Des Moines	7/26/2007	46	34.6	887
Des Moines	7/27/2007	461	32.3	1150
Des Moines	7/28/2007			1120
Des Moines	7/29/2007			964
Des Moines	7/30/2007	51	17	964
Des Moines	7/31/2007	80	15.6	945
Des Moines	8/1/2007	46	28.5	945
Des Moines	8/2/2007	38	14.7	829
Des Moines	8/3/2007	53	15.1	714
Des Moines	8/4/2007			598
Des Moines	8/5/2007			598
Des Moines	8/6/2007	325	15.1	1290
Des Moines	8/7/2007	308	19.6	1930
Des Moines	8/8/2007	34	10.7	1790
Des Moines	8/9/2007	1203	22.1	1450
Des Moines	8/10/2007	34	13.7	1430
Des Moines	8/11/2007			1370
Des Moines	8/12/2007			1250
Des Moines	8/13/2007	13	16	1120
Des Moines	8/14/2007	26	13.8	964
Des Moines	8/15/2007	12	13.7	868
Des Moines	8/16/2007	15	13.2	791
Des Moines	8/17/2007	13	57	791
Des Moines	8/18/2007			964
Des Moines	8/19/2007			1770
Des Moines	8/20/2007	16	15.6	4560
Des Moines	8/21/2007	133	21	7700
Des Moines	8/22/2007	127	61.8	11200
Des Moines	8/23/2007	172	111	14300
Des Moines	8/24/2007	158	68.1	16600
Des Moines	8/25/2007			16500
Des Moines	8/26/2007			15900
Des Moines	8/27/2007	108	51.9	16900
Des Moines	8/28/2007	41	37.5	16800
Des Moines	8/29/2007	272	33.5	15800
Des Moines	8/30/2007	22	33	16900
Des Moines	8/31/2007	23	25.1	16300
Des Moines	9/1/2007			14600
Des Moines	9/2/2007			13100
Des Moines	9/3/2007			11900
Des Moines	9/4/2007	10	17.6	10700
Des Moines	9/5/2007	4	15.3	9560
Des Moines	9/6/2007	9	15.5	8480
Des Moines	9/7/2007	1990	77.3	8980
Des Moines	9/8/2007			7670
Des Moines	9/9/2007			7040
Des Moines	9/10/2007	100	13.7	6910
Des Moines	9/11/2007	29	11.8	6690
Des Moines	9/12/2007	23	13.7	6400
Des Moines	9/13/2007	23	13	6310
Des Moines	9/14/2007	12	17.5	6210
Des Moines	9/15/2007			6070
Des Moines	9/16/2007			5830
Des Moines	9/17/2007	62	19.3	5640
Des Moines	9/18/2007	15	22.4	5580
Des Moines	9/19/2007	99	19	5540
Des Moines	9/20/2007	15	12	5440
Des Moines	9/21/2007	6	14	5380
Des Moines	9/22/2007			5330
Des Moines	9/23/2007			5300
Des Moines	9/24/2007	6	15.6	5040
Des Moines	9/25/2007	7	17	4220
Des Moines	9/26/2007	7	17.9	3280
Des Moines	9/27/2007	5	17.4	3160
Des Moines	9/28/2007	5	15.7	3590
Des Moines	9/29/2007			3750
Des Moines	9/30/2007			3680
Des Moines	10/1/2007	35	21.9	3490
Des Moines	10/2/2007	127	20.4	3640
Des Moines	10/3/2007	240	26.6	4620
Des Moines	10/4/2007	206	24.3	5900
Des Moines	10/5/2007	27	24.2	7410
Des Moines	10/6/2007			7780
Des Moines	10/7/2007			7350
Des Moines	10/8/2007	1733	28.2	7760
Des Moines	10/9/2007	74	13.4	8570
Des Moines	10/10/2007	0	26.5	9350
Des Moines	10/11/2007	183	30.5	9620
Des Moines	10/12/2007	98	23.6	9320
Des Moines	10/13/2007			8660
Des Moines	10/14/2007			8660
Des Moines	10/15/2007	3790	77.2	9090
Des Moines	10/16/2007	28600	79.1	9330
Des Moines	10/17/2007	2200	46.4	10600
Des Moines	10/18/2007	630	35.4	11400
Des Moines	10/19/2007	690	31.9	13600
Des Moines	10/20/2007			14800
Des Moines	10/21/2007			14900
Des Moines	10/22/2007	194	27.7	14900
Des Moines	10/23/2007	98	25.2	14700
Des Moines	10/24/2007	73	23.8	14200
Des Moines	10/25/2007	52	18.6	13500
Des Moines	10/26/2007	224	21.5	12300
Des Moines	10/27/2007			11700
Des Moines	10/28/2007			10900
Des Moines	10/29/2007	27	19.5	10100
Des Moines	10/30/2007	28	18.8	9550
Des Moines	10/31/2007	22	17.8	9240
Des Moines	11/1/2007	23	20.2	9170
Des Moines	11/2/2007	20	17.4	9120
Des Moines	11/3/2007			9050
Des Moines	11/4/2007			8990
Des Moines	11/5/2007	14	15.6	8900
Des Moines	11/6/2007	11	21.3	8760
Des Moines	11/7/2007	12	14.7	8640
Des Moines	11/8/2007	17	17.2	8550
Des Moines	11/9/2007	11	13.7	8460
Des Moines	11/10/2007			8140
Des Moines	11/11/2007			7210
Des Moines	11/12/2007	15	11.8	6010
Des Moines	11/13/2007	14	12.2	5380
Des Moines	11/14/2007	25	12.6	4790
Des Moines	11/15/2007	11	24.1	4380
Des Moines	11/16/2007	18	18.5	4100
Des Moines	11/17/2007			3900
Des Moines	11/18/2007			3670
Des Moines	11/19/2007	14	11.9	3530
Des Moines	11/20/2007	26	7.52	3860
Des Moines	11/21/2007		18.1	4010
Des Moines	11/22/2007			3940
Des Moines	11/23/2007			3780
Des Moines	11/24/2007			3410
Des Moines	11/25/2007			3150
Des Moines	11/26/2007	17	8.71	3130
Des Moines	11/27/2007	93	7.64	3110
Des Moines	11/28/2007	79	7.62	2680
Des Moines	11/29/2007	36	14.3	1120
Des Moines	11/30/2007	18	10.7	1160
Des Moines	12/1/2007			1170
Des Moines	12/2/2007			1180
Des Moines	12/3/2007	1790	10.4	2210
Des Moines	12/4/2007	15	8.24	3070
Des Moines	12/5/2007	26	10.2	2510
Des Moines	12/6/2007	17	5.99	2180
Des Moines	12/7/2007	18	7.15	2180
Des Moines	12/8/2007			2130
Des Moines	12/9/2007			1980
Des Moines	12/10/2007	16	3.05	1810
Des Moines	12/11/2007	50	4.91	1770
Des Moines	12/12/2007	34	4.9	1700
Des Moines	12/13/2007	51	8.7	1680
Des Moines	12/14/2007	41	5.91	1900
Des Moines	12/15/2007			2060
Des Moines	12/16/2007			2050
Des Moines	12/17/2007	36	5.76	1870
Des Moines	12/18/2007	33	5.33	1710
Des Moines	12/19/2007	40	4.81	1710
Des Moines	12/20/2007	42	4.41	1710
Des Moines	12/21/2007	6	4.21	1850
Des Moines	12/22/2007			1930
Des Moines	12/23/2007			1930
Des Moines	12/24/2007			1920
Des Moines	12/25/2007			1920
Des Moines	12/26/2007	6	3.2	1450
Des Moines	12/27/2007	5	2.64	1310
Des Moines	12/28/2007	2	3.09	1690
Des Moines	12/29/2007			1850
Des Moines	12/30/2007			1830
Des Moines	12/31/2007		4.04	1600
Des Moines	1/1/2008			1390
Des Moines	1/2/2008	1	2.89	1390
Des Moines	1/3/2008	2	4.63	1360
Des Moines	1/4/2008	2	4.01	1260
Des Moines	1/5/2008			1190
Des Moines	1/6/2008			1210
Des Moines	1/7/2008	15	4.92	1360
Des Moines	1/8/2008	30	6.93	1440
Des Moines	1/9/2008	6	3.86	1500
Des Moines	1/10/2008	31	4.13	1560
Des Moines	1/11/2008	2	4.15	1520
Des Moines	1/12/2008			1460
Des Moines	1/13/2008			1440
Des Moines	1/14/2008	1	3.99	1420
Des Moines	1/15/2008	2	3.69	1390
Des Moines	1/16/2008	15	4.88	1230
Des Moines	1/17/2008	1	3.23	1250
Des Moines	1/18/2008	0	3.5	1170
Des Moines	1/19/2008			1060
Des Moines	1/20/2008			1110
Des Moines	1/21/2008	1	4.63	1090
Des Moines	1/22/2008	1	2.8	993
Des Moines	1/23/2008	5	6.44	900
Des Moines	1/24/2008	1	3.65	719
Des Moines	1/25/2008	0	3.23	744
Des Moines	1/26/2008			705
Des Moines	1/27/2008			987
Des Moines	1/28/2008	27	5.17	1170
Des Moines	1/29/2008	1	5.13	1190
Des Moines	1/30/2008	2	12.5	1250
Des Moines	1/31/2008	6	8.7	1240
Des Moines	2/1/2008	11	4.12	1130
Des Moines	2/2/2008			878
Des Moines	2/3/2008			759
Des Moines	2/4/2008	4	3.16	763
Des Moines	2/5/2008	194	5.55	769
Des Moines	2/6/2008	89	3.18	931
Des Moines	2/7/2008	4	1.54	900
Des Moines	2/8/2008	4	2.1	729
Des Moines	2/9/2008			789
Des Moines	2/10/2008			852
Des Moines	2/11/2008	50	3.48	841
Des Moines	2/12/2008	61	4.96	743
Des Moines	2/13/2008	99	3.76	682
Des Moines	2/14/2008	37	5.07	690
Des Moines	2/15/2008	40	5.77	683
Des Moines	2/16/2008			686
Des Moines	2/17/2008			692
Des Moines	2/18/2008	131	5.35	690
Des Moines	2/19/2008			681
Des Moines	2/20/2008			665
Des Moines	2/21/2008	33	3.9	554
Des Moines	2/22/2008	26	3.24	492
Des Moines	2/23/2008			494
Des Moines	2/24/2008			530
Des Moines	2/25/2008	24	6.17	555
Des Moines	2/26/2008	102	13.3	787
Des Moines	2/27/2008	153	24.4	900
Des Moines	2/28/2008	155	15.2	962
Des Moines	2/29/2008	52	7.02	1020
Des Moines	3/1/2008			1110
Des Moines	3/2/2008			1910
Des Moines	3/3/2008	200	101	2550
Des Moines	3/4/2008	461	57.6	3120
Des Moines	3/5/2008	201	50.4	3590
Des Moines	3/6/2008	166	24.6	3140
Des Moines	3/7/2008	248	17.4	3280
Des Moines	3/8/2008			3770
Des Moines	3/9/2008			3260
Des Moines	3/10/2008	157	22.3	2280
Des Moines	3/11/2008	68	18.5	1790
Des Moines	3/12/2008	70	50.1	2640
Des Moines	3/13/2008	44	65.1	4130
Des Moines	3/14/2008	50	64.3	5100
Des Moines	3/15/2008			8220
Des Moines	3/16/2008			11500
Des Moines	3/17/2008	166	102	13500
Des Moines	3/18/2008	93	107	13400
Des Moines	3/19/2008	91	86.3	11600
Des Moines	3/20/2008		76.5	9910
Des Moines	3/21/2008	13	53.3	8760
Des Moines	3/22/2008			7360
Des Moines	3/23/2008			7450
Des Moines	3/24/2008	9	29.8	7150
Des Moines	3/25/2008	3	29.3	6100
Des Moines	3/26/2008	6	28.8	5330
Des Moines	3/27/2008	9	29.3	4900
Des Moines	3/28/2008	5	30.1	4670
Des Moines	3/29/2008			4650
Des Moines	3/30/2008			4450
Des Moines	3/31/2008	3	23	4460
Des Moines	4/1/2008	84	34.8	6200
Des Moines	4/2/2008	172	94.6	9970
Des Moines	4/3/2008	41	43.7	13000
Des Moines	4/4/2008	71	42.4	13000
Des Moines	4/5/2008			10700
Des Moines	4/6/2008			9270
Des Moines	4/7/2008	31	45.3	7890
Des Moines	4/8/2008	32	44.7	6650
Des Moines	4/9/2008	50	32.7	6030
Des Moines	4/10/2008	34	38	5870
Des Moines	4/11/2008	84	43.1	6190
Des Moines	4/12/2008			7770
Des Moines	4/13/2008			10700
Des Moines	4/14/2008	51	52.4	12800
Des Moines	4/15/2008	72	36.1	12500
Des Moines	4/16/2008	55	36	10900
Des Moines	4/17/2008	24	39	9640
Des Moines	4/18/2008	91	32.6	10300
Des Moines	4/19/2008			9800
Des Moines	4/20/2008			6590
Des Moines	4/21/2008	179	36.8	3480
Des Moines	4/22/2008	988	82.3	3120
Des Moines	4/23/2008	122	42.2	3870
Des Moines	4/24/2008	21	35.2	5920
Des Moines	4/25/2008	326	34.5	8620
Des Moines	4/26/2008			11000
Des Moines	4/27/2008			11900
Des Moines	4/28/2008		71.7	12300
Des Moines	4/29/2008	240	22.6	11400
Des Moines	4/30/2008	224	31.8	10200
Des Moines	5/1/2008	141	35.8	9080
Des Moines	5/2/2008	61	29.1	8530
Des Moines	5/3/2008			9190
Des Moines	5/4/2008			10100
Des Moines	5/5/2008	37	20.7	10700
Des Moines	5/6/2008	17	16.5	11400
Des Moines	5/7/2008	17	15.5	12700
Des Moines	5/8/2008	10	12.6	13900
Des Moines	5/9/2008	179	35.4	14200
Des Moines	5/10/2008			13900
Des Moines	5/11/2008			13800
Des Moines	5/12/2008	32	13.9	13700
Des Moines	5/13/2008	27	12.6	13300
Des Moines	5/14/2008	18	17.6	12400
Des Moines	5/15/2008	10	13.7	11100
Des Moines	5/16/2008	6	14.4	9860
Des Moines	5/17/2008			9240
Des Moines	5/18/2008			9190
Des Moines	5/19/2008	24	13.7	9140
Des Moines	5/20/2008	26	11.8	9100
Des Moines	5/21/2008	10	10.6	9030
Des Moines	5/22/2008	11	11.2	8970
Des Moines	5/23/2008	488	19.6	9120
Des Moines	5/24/2008			9120
Des Moines	5/25/2008			9050
Des Moines	5/26/2008			8990
Des Moines	5/27/2008	32	13.6	8930
Des Moines	5/28/2008	46	9.11	8680
Des Moines	5/29/2008	81	7.91	8190
Des Moines	5/30/2008	816	23	8600
Des Moines	5/31/2008			9570
Des Moines	6/1/2008			12800
Des Moines	6/2/2008	1100	132	12600
Des Moines	6/3/2008	2160	129	11300
Des Moines	6/4/2008	1070	77.9	10600
Des Moines	6/5/2008	1100	78.2	11900
Des Moines	6/6/2008	5560	218	16500
Des Moines	6/7/2008			15300
Des Moines	6/8/2008			18200
Des Moines	6/9/2008	47640	42.8	21700
Des Moines	6/10/2008	800	67.3	26700
Des Moines	6/11/2008	410	112	33900
Des Moines	6/12/2008	173290	54.4	43000
Des Moines	6/13/2008			46700
Des Moines	6/14/2008			43600
Des Moines	6/15/2008			41900
Des Moines	6/16/2008	9208	37.4	41600
Des Moines	6/17/2008	29090	32.9	37900
Des Moines	6/18/2008	12997	40.4	33600
Des Moines	6/19/2008	5475	38.3	29800
Des Moines	6/20/2008	>241920	29.5	26400
Des Moines	6/21/2008			24100
Des Moines	6/22/2008			23300
Des Moines	6/23/2008	748500	31.5	23000
Des Moines	6/24/2008	1480	26.9	22800
Des Moines	6/25/2008	1202	22.3	22500
Des Moines	6/26/2008	1986	24.2	24100
Des Moines	6/27/2008	1986	46.3	23700
Des Moines	6/28/2008			22800
Des Moines	6/29/2008			19600
Des Moines	6/30/2008	77010	29.4	16000
Des Moines	7/1/2008	59100	22.5	14200
Des Moines	7/2/2008	45900	22	13200
Des Moines	7/3/2008		18.3	12400
Des Moines	7/4/2008			12100
Des Moines	7/5/2008			11900
Des Moines	7/6/2008			11800
Des Moines	7/7/2008	420	18.6	11400
Des Moines	7/8/2008	1034	29.3	11200
Des Moines	7/9/2008	119	24.4	11000
Des Moines	7/10/2008	179	23.6	11000
Des Moines	7/11/2008	461	22.1	10900
Des Moines	7/12/2008			10700
Des Moines	7/13/2008			9980
Des Moines	7/14/2008	51	15.7	8710
Des Moines	7/15/2008	43	13.1	7890
Des Moines	7/16/2008	43	17.4	7770
Des Moines	7/17/2008	41	17.9	7710
Des Moines	7/18/2008	26	132	9720
Des Moines	7/19/2008			11100
Des Moines	7/20/2008			12600
Des Moines	7/21/2008	2374	51.7	12500
Des Moines	7/22/2008	921	38.5	12100
Des Moines	7/23/2008	435	32.8	11800
Des Moines	7/24/2008	838	32.1	11000
Des Moines	7/25/2008	856	26.4	10900
Des Moines	7/26/2008			9840
Des Moines	7/27/2008			8740
Des Moines	7/28/2008	3446	163	7680
Des Moines	7/29/2008	1496	52.2	5060
Des Moines	7/30/2008	403	58.9	3330
Des Moines	7/31/2008	345	49.7	2330
Des Moines	8/1/2008	240	42.3	2480
Des Moines	8/2/2008			2390
Des Moines	8/3/2008			2330
Des Moines	8/4/2008	93	26.7	3730
Des Moines	8/5/2008	276	34.9	6080
Des Moines	8/6/2008	49	17.3	6870
Des Moines	8/7/2008	16	23.6	6540
Des Moines	8/8/2008	23	22.5	5920
Des Moines	8/9/2008			5200
Des Moines	8/10/2008			4690
Des Moines	8/11/2008	15	15.5	4950
Des Moines	8/12/2008	20	15.2	5510
Des Moines	8/13/2008	32	13.5	5400
Des Moines	8/14/2008	42	13.4	5340
Des Moines	8/15/2008	20	13.8	5250
Des Moines	8/16/2008			4500
Des Moines	8/17/2008			3040
Des Moines	8/18/2008	29	21.8	1710
Des Moines	8/19/2008	33	17.5	979
Des Moines	8/20/2008	16	16	959
Des Moines	8/21/2008	21	14.3	957
Des Moines	8/22/2008	6	13	955
Des Moines	8/23/2008			924
Des Moines	8/24/2008			851
Des Moines	8/25/2008	10	16.3	740
Des Moines	8/26/2008	9	17.5	732
Des Moines	8/27/2008	16	15.8	741
Des Moines	8/28/2008	37	18.1	762
Des Moines	8/29/2008	14	21.1	822
Des Moines	8/30/2008			879
Des Moines	8/31/2008			807
Des Moines	9/1/2008			691
Des Moines	9/2/2008	20	21.2	613
Des Moines	9/3/2008	16	23.4	604
Des Moines	9/4/2008	108	24.1	630
Des Moines	9/5/2008	38	22.7	618
Des Moines	9/6/2008			589
Des Moines	9/7/2008			552
Des Moines	9/8/2008	39	24	521
Des Moines	9/9/2008	46	25	514
Des Moines	9/10/2008	18	24	510
Des Moines	9/11/2008	26	26.5	594
Des Moines	9/12/2008	3466	79.5	1090
Des Moines	9/13/2008			1360
Des Moines	9/14/2008			1010
Des Moines	9/15/2008	422	29.3	863
Des Moines	9/16/2008	145	25.7	705
Des Moines	9/17/2008	124	24.5	524
Des Moines	9/18/2008			587
Des Moines	9/19/2008	9768	20.4	591
Des Moines	9/20/2008			592
Des Moines	9/21/2008			589
Des Moines	9/22/2008	28	22.1	501
Des Moines	9/23/2008	33	20.2	420
Des Moines	9/24/2008	24	21.3	478
Des Moines	9/25/2008	132	21	552
Des Moines	9/26/2008	17	23.4	547
Des Moines	9/27/2008			540
Des Moines	9/28/2008			531
Des Moines	9/29/2008	1414	21.1	538
Des Moines	9/30/2008	523	22.3	521
Des Moines	10/1/2008	72	18.6	510
Des Moines	10/2/2008	91	20.8	500
Des Moines	10/3/2008	58	20.8	437
Des Moines	10/4/2008			434
Des Moines	10/5/2008			428
Des Moines	10/6/2008	50	24	369
Des Moines	10/7/2008	1733	27.3	655
Des Moines	10/8/2008	615	28.6	618
Des Moines	10/9/2008	1046	22.2	429
Des Moines	10/10/2008	185	17.5	409
Des Moines	10/11/2008			400
Des Moines	10/12/2008			399
Des Moines	10/13/2008	47	16.9	391
Des Moines	10/14/2008	435	32	715
Des Moines	10/15/2008	496	18.4	979
Des Moines	10/16/2008	413	19.9	1020
Des Moines	10/17/2008	148	16.6	1070
Des Moines	10/18/2008			1220
Des Moines	10/19/2008			1220
Des Moines	10/20/2008	38	27	1180
Des Moines	10/21/2008	32	23.3	964
Des Moines	10/22/2008	88	24	807
Des Moines	10/23/2008	579	26.2	1190
Des Moines	10/24/2008	852	28.1	1460
Des Moines	10/25/2008			1540
Des Moines	10/26/2008			1580
Des Moines	10/27/2008	488	45.2	1580
Des Moines	10/28/2008	276	36.4	1580
Des Moines	10/29/2008	166	27.2	1580
Des Moines	10/30/2008	67	28.1	1480
Des Moines	10/31/2008	42	25.9	1280
Des Moines	11/1/2008			1280
Des Moines	11/2/2008			1290
Des Moines	11/3/2008	33	21.9	1300
Des Moines	11/4/2008	44	20	1250
Des Moines	11/5/2008	56	32.6	1400
Des Moines	11/6/2008	1307	40.4	1640
Des Moines	11/7/2008	342	24.1	1850
Des Moines	11/8/2008			1970
Des Moines	11/9/2008			1680
Des Moines	11/10/2008	73	31.9	1330
Des Moines	11/11/2008	488	23.4	1460
Des Moines	11/12/2008	137	20.2	2030
Des Moines	11/13/2008	199	21.7	2170
Des Moines	11/14/2008		22.2	2220
Des Moines	11/15/2008			2280
Des Moines	11/16/2008			2280
Des Moines	11/17/2008	194	21.5	2250
Des Moines	11/18/2008	80	19.4	2210
Des Moines	11/19/2008	79	17.8	2140
Des Moines	11/20/2008	45	18.8	2090
Des Moines	11/21/2008	53	18	1960
Des Moines	11/22/2008			1790
Des Moines	11/23/2008			1490
Des Moines	11/24/2008	55	13.4	1110
Des Moines	11/25/2008	55	12.4	1440
Des Moines	11/26/2008	33	9.95	1660
Des Moines	11/27/2008			1440
Des Moines	11/28/2008			1440
Des Moines	11/29/2008			1440
Des Moines	11/30/2008			1440
Des Moines	12/1/2008	33	9.72	1410
Des Moines	12/2/2008	30	8.32	1330
Des Moines	12/3/2008	15	8.18	1060
Des Moines	12/4/2008	10	10.2	1160
Des Moines	12/5/2008	10	10.1	967
Des Moines	12/6/2008			637
Des Moines	12/7/2008			617
Des Moines	12/8/2008	16	6.68	652
Des Moines	12/9/2008	68	6.94	785
Des Moines	12/10/2008	22	8.39	1030
Des Moines	12/11/2008	18	4.11	1120
Des Moines	12/12/2008	13	5.71	1120
Des Moines	12/13/2008			1060
Des Moines	12/14/2008			1170
Des Moines	12/15/2008	21	6.08	1530
Des Moines	12/16/2008	5	4.43	1350
Des Moines	12/17/2008			1090
Des Moines	12/18/2008			898
Des Moines	12/19/2008	29	4.35	1000
Des Moines	12/20/2008			946
Des Moines	12/21/2008			946
Des Moines	12/22/2008	26	4.4	936
Des Moines	12/23/2008	488	4.71	793
Des Moines	12/24/2008			774
Des Moines	12/25/2008			774
Des Moines	12/26/2008		2.9	802
Des Moines	12/27/2008			869
Des Moines	12/28/2008			831
Des Moines	12/29/2008	488	15.2	1390
Des Moines	12/30/2008	1180	8.8	1870
Des Moines	12/31/2008		9.04	1520
Des Moines	1/1/2009			1220
Des Moines	1/2/2009	44	5.4	852
Des Moines	1/3/2009			495
Des Moines	1/4/2009			486
Des Moines	1/5/2009	44	4.3	484
Des Moines	1/6/2009	100	4.97	478
Des Moines	1/7/2009	35	4.63	472
Des Moines	1/8/2009	35	5.2	467
Des Moines	1/9/2009	23	5.2	469
Des Moines	1/10/2009			464
Des Moines	1/11/2009			461
Des Moines	1/12/2009	38	4.34	424
Des Moines	1/13/2009	25	4	393
Des Moines	1/14/2009	3	4.51	385
Des Moines	1/15/2009	91	4.08	376
Des Moines	1/16/2009	144	4.3	379
Des Moines	1/17/2009			396
Des Moines	1/18/2009			396
Des Moines	1/19/2009	38	3.13	381
Des Moines	1/20/2009	64	3.55	343
Des Moines	1/21/2009	45	4.64	430
Des Moines	1/22/2009	20	3.98	486
Des Moines	1/23/2009	27	3.63	512
Des Moines	1/24/2009			498
Des Moines	1/25/2009			514
Des Moines	1/26/2009	68	3.11	474
Des Moines	1/27/2009	67	3.46	432
Des Moines	1/28/2009	70	2.8	448
Des Moines	1/29/2009	53	2.95	471
Des Moines	1/30/2009	99	4.96	453
Des Moines	1/31/2009			466
Des Moines	2/1/2009			470
Des Moines	2/2/2009	23	3.6	421
Des Moines	2/3/2009	12	3.83	359
Des Moines	2/4/2009	32	3.17	352
Des Moines	2/5/2009	32	4.08	375
Des Moines	2/6/2009	29	4.76	398
Des Moines	2/7/2009			774
Des Moines	2/8/2009			1450
Des Moines	2/9/2009	293	50.4	2510
Des Moines	2/10/2009	245	48.3	3670
Des Moines	2/11/2009	215	69.4	5130
Des Moines	2/12/2009	161	60.1	6990
Des Moines	2/13/2009	99	60.1	8600
Des Moines	2/14/2009			9680
Des Moines	2/15/2009			8290
Des Moines	2/16/2009	214	67.1	5450
Des Moines	2/17/2009	275	78.3	4400
Des Moines	2/18/2009	127	61.2	4370
Des Moines	2/19/2009	57	56.7	3800
Des Moines	2/20/2009	16	47	2960
Des Moines	2/21/2009			2550
Des Moines	2/22/2009			2510
Des Moines	2/23/2009	3	29.5	2280
Des Moines	2/24/2009	7	44.2	2030
Des Moines	2/25/2009	10	29.9	1910
Des Moines	2/26/2009	34	30.2	2830
Des Moines	2/27/2009	17	25.5	3550
Des Moines	2/28/2009			3400
Des Moines	3/1/2009			2570
Des Moines	3/2/2009	6	18.3	1990
Des Moines	3/3/2009	3	16.8	1880
Des Moines	3/4/2009	3	22.3	2150
Des Moines	3/5/2009	5	24.9	2360
Des Moines	3/6/2009	6	14.5	2690
Des Moines	3/7/2009			3420
Des Moines	3/8/2009			5250
Des Moines	3/9/2009	620	184	6450
Des Moines	3/10/2009	456	187	6210
Des Moines	3/11/2009	496	154	4460
Des Moines	3/12/2009	249	99.4	3320
Des Moines	3/13/2009	115	42.5	2860
Des Moines	3/14/2009			4110
Des Moines	3/15/2009			5760
Des Moines	3/16/2009	24	46.7	5700
Des Moines	3/17/2009	26	44.2	5640
Des Moines	3/18/2009	15	49.3	5560
Des Moines	3/19/2009	19	30.1	5490
Des Moines	3/20/2009	5	261	5430
Des Moines	3/21/2009			5370
Des Moines	3/22/2009			5320
Des Moines	3/23/2009	56	30.3	5440
Des Moines	3/24/2009	189	97.2	6690
Des Moines	3/25/2009	591	131	8880
Des Moines	3/26/2009	308	75.3	10600
Des Moines	3/27/2009	192	64.5	10300
Des Moines	3/28/2009			10000
Des Moines	3/29/2009			9540
Des Moines	3/30/2009	37	43.6	8130
Des Moines	3/31/2009	33	56	6720
Des Moines	4/1/2009	29	53.7	5880
Des Moines	4/2/2009	27	50.1	4760
Des Moines	4/3/2009	25	44.9	4380
Des Moines	4/4/2009			4280
Des Moines	4/5/2009			3890
Des Moines	4/6/2009	59	48.8	4070
Des Moines	4/7/2009	32	46.8	4470
Des Moines	4/8/2009	23	38.9	4860
Des Moines	4/9/2009	23	39.2	5190
Des Moines	4/10/2009	85	36.7	5370
Des Moines	4/11/2009			5000
Des Moines	4/12/2009			4210
Des Moines	4/13/2009	14	27.9	3760
Des Moines	4/14/2009	23	36.6	3880
Des Moines	4/15/2009	17	28	3780
Des Moines	4/16/2009	11	28.8	3350
Des Moines	4/17/2009	9	23.7	3150
Des Moines	4/18/2009			3110
Des Moines	4/19/2009			3040
Des Moines	4/20/2009	16	30.9	2930
Des Moines	4/21/2009	10	33.7	2770
Des Moines	4/22/2009	3	39.1	2580
Des Moines	4/23/2009	5	29.9	2150
Des Moines	4/24/2009	5	37.3	2550
Des Moines	4/25/2009			2700
Des Moines	4/26/2009			3480
Des Moines	4/27/2009	6900	213	5610
Des Moines	4/28/2009	17640	257	5340
Des Moines	4/29/2009	4320	119	5390
Des Moines	4/30/2009	3155	87.2	4740
Des Moines	5/1/2009	576	65.1	3840
Des Moines	5/2/2009			3380
Des Moines	5/3/2009			4220
Des Moines	5/4/2009	90	21.6	6510
Des Moines	5/5/2009	46	29.4	7520
Des Moines	5/6/2009	27	25.5	7420
Des Moines	5/7/2009	26	21.6	7330
Des Moines	5/8/2009	46	20.5	7680
Des Moines	5/9/2009			8060
Des Moines	5/10/2009			8240
Des Moines	5/11/2009	27	21.9	9080
Des Moines	5/12/2009	16	16.4	9700
Des Moines	5/13/2009	40	30.3	9720
Des Moines	5/14/2009	23	21.2	9570
Des Moines	5/15/2009	86	24.7	9510
Des Moines	5/16/2009			9370
Des Moines	5/17/2009			8510
Des Moines	5/18/2009	172	27.1	7430
Des Moines	5/19/2009	40	22.9	7360
Des Moines	5/20/2009	23	25.3	7060
Des Moines	5/21/2009	20	27.2	6240
Des Moines	5/22/2009	20	21.4	5280
Des Moines	5/23/2009			4550
Des Moines	5/24/2009			4290
Des Moines	5/25/2009			4100
Des Moines	5/26/2009	28	10.7	4110
Des Moines	5/27/2009	1860	67.2	5300
Des Moines	5/28/2009	1078	32.2	8310
Des Moines	5/29/2009	1842	35.3	10200
Des Moines	5/30/2009			10600
Des Moines	5/31/2009			9190
Des Moines	6/1/2009	93	28.4	7290
Des Moines	6/2/2009	225	29.7	6520
Des Moines	6/3/2009	108	23.9	6020
Des Moines	6/4/2009	84	21.4	5050
Des Moines	6/5/2009	63	19.5	4620
Des Moines	6/6/2009			4370
Des Moines	6/7/2009			4420
Des Moines	6/8/2009	4106	145	5460
Des Moines	6/9/2009	2430	75.6	5710
Des Moines	6/10/2009	672	34.6	5070
Des Moines	6/11/2009	82	19.7	4970
Des Moines	6/12/2009	98	23	5360
Des Moines	6/13/2009			5650
Des Moines	6/14/2009			5770
Des Moines	6/15/2009	138	30	5450
Des Moines	6/16/2009	253	25.4	5370
Des Moines	6/17/2009	185	27.5	5080
Des Moines	6/18/2009	1565	44	5120
Des Moines	6/19/2009	315	22.4	5110
Des Moines	6/20/2009			5340
Des Moines	6/21/2009			5520
Des Moines	6/22/2009	980	51.5	5590
Des Moines	6/23/2009	651	36.1	5470
Des Moines	6/24/2009	2909	92.4	5010
Des Moines	6/25/2009	1500	72.5	4710
Des Moines	6/26/2009	420	46.7	4440
Des Moines	6/27/2009			4880
Des Moines	6/28/2009			6590
Des Moines	6/29/2009	111	25.5	7080
Des Moines	6/30/2009	109	26	6980
Des Moines	7/1/2009	108	27.4	6870
Des Moines	7/2/2009		20.1	6750
Des Moines	7/3/2009			6410
Des Moines	7/4/2009			6210
Des Moines	7/5/2009			5810
Des Moines	7/6/2009	111	20.4	4830
Des Moines	7/7/2009	157	17.1	3490
Des Moines	7/8/2009	866	20.8	3420
Des Moines	7/9/2009	192	19.8	3730
Des Moines	7/10/2009	291	23.4	3870
Des Moines	7/11/2009			5850
Des Moines	7/12/2009			6390
Des Moines	7/13/2009	179	23.1	6770
Des Moines	7/14/2009	119	30.2	6730
Des Moines	7/15/2009	326	50.2	6270
Des Moines	7/16/2009	22	25.3	6440
Des Moines	7/17/2009	79	23.6	5400
Des Moines	7/18/2009			4770
Des Moines	7/19/2009			4860
Des Moines	7/20/2009	40	32.1	4550
Des Moines	7/21/2009	43	24.2	4180
Des Moines	7/22/2009	45	20.6	3900
Des Moines	7/23/2009	30	16.4	3290
Des Moines	7/24/2009	15	54.6	3050
Des Moines	7/25/2009			2630
Des Moines	7/26/2009			2450
Des Moines	7/27/2009	12	10.3	2040
Des Moines	7/28/2009	42	10.2	2040
Des Moines	7/29/2009	63	14.1	1690
Des Moines	7/30/2009	55	10.6	1910
Des Moines	7/31/2009	20	7.35	1730
Des Moines	8/1/2009			1550
Des Moines	8/2/2009			1540
Des Moines	8/3/2009	23	13.5	1430
Des Moines	8/4/2009	22	14.6	1250
Des Moines	8/5/2009	13	12.4	1230
Des Moines	8/6/2009	10	11.9	1170
Des Moines	8/7/2009	9	13.6	1150
Des Moines	8/8/2009			1100
Des Moines	8/9/2009			1180
Des Moines	8/10/2009	22	26.2	1240
Des Moines	8/11/2009	821	24.9	1230
Des Moines	8/12/2009	65	15.2	1250
Des Moines	8/13/2009	93	14.9	897
Des Moines	8/14/2009		13.9	739
Des Moines	8/15/2009			749
Des Moines	8/16/2009			1080
Des Moines	8/17/2009	234	16.8	1070
Des Moines	8/18/2009	50	16.7	779
Des Moines	8/19/2009	109	24	726
Des Moines	8/20/2009	2419	26.2	810
Des Moines	8/21/2009	224	20.5	764
Des Moines	8/22/2009			786
Des Moines	8/23/2009			818
Des Moines	8/24/2009	37	26.6	737
Des Moines	8/25/2009	27	24.7	627
Des Moines	8/26/2009	20	24.5	920
Des Moines	8/27/2009	548	35.7	2090
Des Moines	8/28/2009	78	26	1490
Des Moines	8/29/2009			729
Des Moines	8/30/2009			663
Des Moines	8/31/2009	210	21.3	673
Des Moines	9/1/2009	118	27.8	741
Des Moines	9/2/2009	64	21.7	693
Des Moines	9/3/2009	31	23.9	623
Des Moines	9/4/2009	34	21.8	593
Des Moines	9/5/2009			488
Des Moines	9/6/2009			480
Des Moines	9/7/2009			477
Des Moines	9/8/2009	30	25.2	469
Des Moines	9/9/2009	24	22	465
Des Moines	9/10/2009	19	19.5	463
Des Moines	9/11/2009	13	24.3	454
Des Moines	9/12/2009			446
Des Moines	9/13/2009			443
Des Moines	9/14/2009	16	18.2	438
Des Moines	9/15/2009	5	20.9	426
Des Moines	9/16/2009	54	19.1	349
Des Moines	9/17/2009	12	17.9	325
Des Moines	9/18/2009	14	17.3	282
Des Moines	9/19/2009			283
Des Moines	9/20/2009			286
Des Moines	9/21/2009	9	15.8	315
Des Moines	9/22/2009	866	15.4	299
Des Moines	9/23/2009	186	21.3	286
Des Moines	9/24/2009	31	14.6	298
Des Moines	9/25/2009	261	15.8	405
Des Moines	9/26/2009			510
Des Moines	9/27/2009			506
Des Moines	9/28/2009	43	18.1	543
Des Moines	9/29/2009	24	15.4	471
Des Moines	9/30/2009	23	15	326
Des Moines	10/1/2009	9	13.6	364
Des Moines	10/2/2009	411	23.4	406
Des Moines	10/3/2009			590
Des Moines	10/4/2009			730
Des Moines	10/5/2009	387	34.9	848
Des Moines	10/6/2009	517	23	949
Des Moines	10/7/2009	65	20.5	1040
Des Moines	10/8/2009	37	22.3	1100
Des Moines	10/9/2009	46	17.8	993
Des Moines	10/10/2009			915
Des Moines	10/11/2009			884
Des Moines	10/12/2009	11	16.2	875
Des Moines	10/13/2009	14	17.6	863
Des Moines	10/14/2009	14	15.9	862
Des Moines	10/15/2009	249	15.2	898
Des Moines	10/16/2009	31	15.8	1030
Des Moines	10/17/2009			1090
Des Moines	10/18/2009			1120
Des Moines	10/19/2009	23	17.2	1150
Des Moines	10/20/2009	12	18	1150
Des Moines	10/21/2009	20	19.1	1150
Des Moines	10/22/2009	579	21.5	1410
Des Moines	10/23/2009	1690	48.9	2280
Des Moines	10/24/2009			3140
Des Moines	10/25/2009			5170
Des Moines	10/26/2009	866	34	6560
Des Moines	10/27/2009	172	29.7	7190
Des Moines	10/28/2009	132	26.7	7520
Des Moines	10/29/2009	142	24.7	7740
Des Moines	10/30/2009	1733	44.9	7970
Des Moines	10/31/2009			8320
Des Moines	11/1/2009			8780
Des Moines	11/2/2009	323	30	9840
Des Moines	11/3/2009	238	31.5	10600
Des Moines	11/4/2009	120	28.2	10900
Des Moines	11/5/2009	78	24.7	11200
Des Moines	11/6/2009	51	25.6	11500
Des Moines	11/7/2009			11600
Des Moines	11/8/2009			9760
Des Moines	11/9/2009	51	20	8190
Des Moines	11/10/2009	39	17.1	6440
Des Moines	11/11/2009	41	18.9	6230
Des Moines	11/12/2009	26	19.2	5480
Des Moines	11/13/2009	34	20.4	5120
Des Moines	11/14/2009			5260
Des Moines	11/15/2009			4410
Des Moines	11/16/2009	38	25.5	4260
Des Moines	11/17/2009	65	18.7	4020
Des Moines	11/18/2009	33	23.3	3410
Des Moines	11/19/2009	82	20.6	2950
Des Moines	11/20/2009	84	16.9	4340
Des Moines	11/21/2009			3590
Des Moines	11/22/2009			2870
Des Moines	11/23/2009	46	14.8	1770
Des Moines	11/24/2009	12	16.1	1630
Des Moines	11/25/2009		17.8	2960
Des Moines	11/26/2009			3850
Des Moines	11/27/2009			4200
Des Moines	11/28/2009			4870
Des Moines	11/29/2009			5260
Des Moines	11/30/2009	500	11.2	4790
Des Moines	12/1/2009	1300	10.3	4260
Des Moines	12/2/2009	4060	10.6	4200
Des Moines	12/3/2009	2400	5.82	3870
Des Moines	12/4/2009	1980	8.64	3390
Des Moines	12/5/2009			3060
Des Moines	12/6/2009			2680
Des Moines	12/7/2009	1140	6.87	2480
Des Moines	12/8/2009	18	5.55	2750
Des Moines	12/9/2009	8		2530
Des Moines	12/10/2009	5	6.52	1990
Des Moines	12/11/2009	19	4.3	865
Des Moines	12/12/2009			447
Des Moines	12/13/2009			1030
Des Moines	12/14/2009	59	5.32	1560
Des Moines	12/15/2009	51	6.04	1850
Des Moines	12/16/2009	49	7.66	2000
Des Moines	12/17/2009	32	4.62	2270
Des Moines	12/18/2009	17	3.39	2350
Des Moines	12/19/2009			2340
Des Moines	12/20/2009			2330
Des Moines	12/21/2009	7	4.36	2330
Des Moines	12/22/2009	23	3.35	2270
Des Moines	12/23/2009		4.8	2160
Des Moines	12/24/2009			2150
Des Moines	12/25/2009			2150
Des Moines	12/26/2009			2140
Des Moines	12/27/2009			2130
Des Moines	12/28/2009	29	5.21	1950
Des Moines	12/29/2009	45	6.15	1800
Des Moines	12/30/2009	20	4.23	2000
Des Moines	12/31/2009		3.94	1890
Des Moines	1/1/2010			1690
Des Moines	1/2/2010			1520
Des Moines	1/3/2010			1530
Des Moines	1/4/2010	29	3.33	1510
Des Moines	1/5/2010	43	2.77	1530
Des Moines	1/6/2010	43	3.35	1530
Des Moines	1/7/2010	57	3.84	1540
Des Moines	1/8/2010	26	4.97	1500
Des Moines	1/9/2010			1460
Des Moines	1/10/2010			1460
Des Moines	1/11/2010	36	4.07	1470
Des Moines	1/12/2010	46	2.58	1430
Des Moines	1/13/2010	71	6.25	1410
Des Moines	1/14/2010	70	5.97	1230
Des Moines	1/15/2010	49	4.39	1060
Des Moines	1/16/2010			1130
Des Moines	1/17/2010			1200
Des Moines	1/18/2010	72	3.53	1180
Des Moines	1/19/2010	61	2.89	1160
Des Moines	1/20/2010	59	4.98	1180
Des Moines	1/21/2010	73	4.18	1200
Des Moines	1/22/2010	91	4.43	1240
Des Moines	1/23/2010			1380
Des Moines	1/24/2010			1670
Des Moines	1/25/2010	116	14.1	1960
Des Moines	1/26/2010	291	4.7	1700
Des Moines	1/27/2010	20	6.24	1570
Des Moines	1/28/2010	91	4.68	1680
Des Moines	1/29/2010	36	4.06	1670
Des Moines	1/30/2010			1660
Des Moines	1/31/2010			1650
Des Moines	2/1/2010	52	4.14	1640
Des Moines	2/2/2010	67	3.7	1650
Des Moines	2/3/2010	47	4.36	1640
Des Moines	2/4/2010	57	4.88	1640
Des Moines	2/5/2010	35	4.38	1640
Des Moines	2/6/2010			1760
Des Moines	2/7/2010			1870
Des Moines	2/8/2010	86	2.69	2350
Des Moines	2/9/2010	33	5.22	1740
Des Moines	2/10/2010	36	3.06	1030
Des Moines	2/11/2010	59	3.39	1450
Des Moines	2/12/2010	34	3.57	1690
Des Moines	2/13/2010			1380
Des Moines	2/14/2010			1400
Des Moines	2/15/2010	119	3.17	1390
Des Moines	2/16/2010	201	2.15	1570
Des Moines	2/17/2010	47	3.13	1580
Des Moines	2/18/2010	37	3.56	1510
Des Moines	2/19/2010	41	3.03	1420
Des Moines	2/20/2010			1390
Des Moines	2/21/2010			1390
Des Moines	2/22/2010	140	3.06	1510
Des Moines	2/23/2010	50	2.63	1530
Des Moines	2/24/2010	62	12	1380
Des Moines	2/25/2010	48	2.43	1330
Des Moines	2/26/2010	46	2.23	1320
Des Moines	2/27/2010			1320
Des Moines	2/28/2010			1330
Des Moines	3/1/2010	36	3.57	1340
Des Moines	3/2/2010	34	2.29	1350
Des Moines	3/3/2010	26	3.46	1360
Des Moines	3/4/2010	28	2.96	1370
Des Moines	3/5/2010	29	2.85	1380
Des Moines	3/6/2010			1390
Des Moines	3/7/2010			1610
Des Moines	3/8/2010	84	10.2	1990
Des Moines	3/9/2010	216	20.7	2980
Des Moines	3/10/2010	174	45.5	5090
Des Moines	3/11/2010	308	84.3	8750
Des Moines	3/12/2010	649	62.6	11900
Des Moines	3/13/2010			15800
Des Moines	3/14/2010			19700
Des Moines	3/15/2010	291	85.3	20800
Des Moines	3/16/2010	517	79	21200
Des Moines	3/17/2010	548	76.6	21700
Des Moines	3/18/2010	131	74.9	22300
Des Moines	3/19/2010	52	73	22800
Des Moines	3/20/2010			23000
Des Moines	3/21/2010			22800
Des Moines	3/22/2010	24	56	22500
Des Moines	3/23/2010	13	51.7	22300
Des Moines	3/24/2010	10	44.5	22100
Des Moines	3/25/2010	11	47.3	22000
Des Moines	3/26/2010	3	38.8	21800
Des Moines	3/27/2010			21600
Des Moines	3/28/2010			21400
Des Moines	3/29/2010	7	34.2	21200
Des Moines	3/30/2010	4	30.4	21000
Des Moines	3/31/2010	3	22.3	20900
Des Moines	4/1/2010	2	16	20700
Des Moines	4/2/2010	2	22.4	20600
Des Moines	4/3/2010			18600
Des Moines	4/4/2010			16100
Des Moines	4/5/2010	1	18.8	17200
Des Moines	4/6/2010	38	20.1	16900
Des Moines	4/7/2010	272	31.3	17100
Des Moines	4/8/2010	291	24.8	16900
Des Moines	4/9/2010	82	25	16500
Des Moines	4/10/2010			16100
Des Moines	4/11/2010			15800
Des Moines	4/12/2010	43	9.84	15200
Des Moines	4/13/2010	7	4.52	14700
Des Moines	4/14/2010	7	8.74	14000
Des Moines	4/15/2010	1	10.6	14400
Des Moines	4/16/2010	4	8.03	15400
Des Moines	4/17/2010			16200
Des Moines	4/18/2010			16100
Des Moines	4/19/2010	1	10.1	14900
Des Moines	4/20/2010	3	9.31	12400
Des Moines	4/21/2010	1	7.78	10600
Des Moines	4/22/2010	2	6.64	9860
Des Moines	4/23/2010	3	7.13	9420
Des Moines	4/24/2010			8600
Des Moines	4/25/2010			6940
Des Moines	4/26/2010	84	18.8	5230
Des Moines	4/27/2010	55	12.3	5140
Des Moines	4/28/2010	20	14.9	6190
Des Moines	4/29/2010	11	9.56	7360
Des Moines	4/30/2010	70	15.8	7420
Des Moines	5/1/2010			8380
Des Moines	5/2/2010			9690
Des Moines	5/3/2010	52	12.1	9520
Des Moines	5/4/2010	23	7.58	9380
Des Moines	5/5/2010	16	37.3	9280
Des Moines	5/6/2010	6	11.8	9160
Des Moines	5/7/2010	50	16.6	8680
Des Moines	5/8/2010			7760
Des Moines	5/9/2010			7700
Des Moines	5/10/2010	15	8.82	7690
Des Moines	5/11/2010	219	10.9	7120
Des Moines	5/12/2010	105	16.9	6240
Des Moines	5/13/2010	744	57	5550
Des Moines	5/14/2010	4640	94.3	4050
Des Moines	5/15/2010			5890
Des Moines	5/16/2010			8650
Des Moines	5/17/2010	126	22.6	10800
Des Moines	5/18/2010	63	12.1	12500
Des Moines	5/19/2010	25	10.3	13100
Des Moines	5/20/2010	20	11.5	11700
Des Moines	5/21/2010	24	10.5	9140
Des Moines	5/22/2010			7790
Des Moines	5/23/2010			7240
Des Moines	5/24/2010	2586	11.1	6790
Des Moines	5/25/2010	33	7.42	6420
Des Moines	5/26/2010	63	7.17	6260
Des Moines	5/27/2010	44	7.19	6070
Des Moines	5/28/2010	20	7.6	5710
Des Moines	5/29/2010			5560
Des Moines	5/30/2010			5550
Des Moines	5/31/2010			6330
Des Moines	6/1/2010	22	7.11	7400
Des Moines	6/2/2010	435	26.4	6820
Des Moines	6/3/2010	921	14.1	5450
Des Moines	6/4/2010	727	31.7	5020
Des Moines	6/5/2010			5150
Des Moines	6/6/2010			5390
Des Moines	6/7/2010	119	13.8	5780
Des Moines	6/8/2010	4902	54.9	6260
Des Moines	6/9/2010	102	35.2	6950
Des Moines	6/10/2010	158	14.4	7780
Des Moines	6/11/2010	866	15.8	7760
Des Moines	6/12/2010			9040
Des Moines	6/13/2010			7590
Des Moines	6/14/2010	8880	74.2	5910
Des Moines	6/15/2010	987	35.8	5680
Des Moines	6/16/2010	687	32.5	6480
Des Moines	6/17/2010	365	24	9050
Des Moines	6/18/2010	816	38.4	10400
Des Moines	6/19/2010			13500
Des Moines	6/20/2010			16400
Des Moines	6/21/2010	178	15.4	18900
Des Moines	6/22/2010	1986	9.63	20100
Des Moines	6/23/2010	893	29.8	20600
Des Moines	6/24/2010	135	10	20200
Des Moines	6/25/2010	1733	10.8	19900
Des Moines	6/26/2010			21500
Des Moines	6/27/2010			23500
Des Moines	6/28/2010	1203	20.5	25400
Des Moines	6/29/2010	311	14.3	26500
Des Moines	6/30/2010	205	20.3	26400
Des Moines	7/1/2010	225	30.1	28700
Des Moines	7/2/2010	1454	86	36600
Des Moines	7/3/2010			34600
Des Moines	7/4/2010			31400
Des Moines	7/5/2010			28700
Des Moines	7/6/2010	839	18.1	26400
Des Moines	7/7/2010	4764	19.8	24300
Des Moines	7/8/2010	311	21.5	23400
Des Moines	7/9/2010	17240	19.3	23300
Des Moines	7/10/2010			23000
Des Moines	7/11/2010			22600
Des Moines	7/12/2010	276	7.39	22100
Des Moines	7/13/2010	88	9.84	21400
Des Moines	7/14/2010	157	12.7	20600
Des Moines	7/15/2010	50	11.3	18100
Des Moines	7/16/2010	40	8.65	17000
Des Moines	7/17/2010			16700
Des Moines	7/18/2010			18100
Des Moines	7/19/2010	1553	18.1	19900
Des Moines	7/20/2010	219	15.9	20100
Des Moines	7/21/2010	120	14.4	19800
Des Moines	7/22/2010	73	8.12	19000
Des Moines	7/23/2010	231	14	18800
Des Moines	7/24/2010			21000
Des Moines	7/25/2010			21100
Des Moines	7/26/2010	78	19	21300
Des Moines	7/27/2010	435	36.8	21400
Des Moines	7/28/2010	32	33.1	21300
Des Moines	7/29/2010	55	29	21000
Des Moines	7/30/2010	31	18.4	20400
Des Moines	7/31/2010			19600
Des Moines	8/1/2010			20500
Des Moines	8/2/2010	86	11.9	20300
Des Moines	8/3/2010	727	15.5	20500
Des Moines	8/4/2010	690	16.2	20700
Des Moines	8/5/2010	4838	24.7	20500
Des Moines	8/6/2010	494	14.9	19000
Des Moines	8/7/2010			15400
Des Moines	8/8/2010			14000
Des Moines	8/9/2010	5475	118	18700
Des Moines	8/10/2010	9208	145	20200
Des Moines	8/11/2010	3000	86.7	19500
Des Moines	8/12/2010	633	44.2	16100
Des Moines	8/13/2010	2407	35.6	18900
Des Moines	8/14/2010			18500
Des Moines	8/15/2010			17200
Des Moines	8/16/2010	91	21.8	15600
Des Moines	8/17/2010	61	18.3	14900
Des Moines	8/18/2010	435	27.8	14800
Des Moines	8/19/2010	365	24	13900
Des Moines	8/20/2010	93	23.9	12800
Des Moines	8/21/2010			12000
Des Moines	8/22/2010			11200
Des Moines	8/23/2010	61	16.5	10200
Des Moines	8/24/2010	35	16.5	9640
Des Moines	8/25/2010	30	14.9	9240
Des Moines	8/26/2010	20	12.5	8860
Des Moines	8/27/2010	15	16.4	8510
Des Moines	8/28/2010			8270
Des Moines	8/29/2010			8130
Des Moines	8/30/2010	16	22.1	7990
Des Moines	8/31/2010	9	21.3	7730
Des Moines	9/1/2010	816	26.9	8220
Des Moines	9/2/2010	1300	31.2	9050
Des Moines	9/3/2010	345	20.2	8790
Des Moines	9/4/2010			7970
Des Moines	9/5/2010			7110
Des Moines	9/6/2010			6860
Des Moines	9/7/2010	41	24.8	6700
Des Moines	9/8/2010	23	27	6390
Des Moines	9/9/2010	41	29.8	5900
Des Moines	9/10/2010	28	33.5	5170
Des Moines	9/11/2010			4060
Des Moines	9/12/2010			3670
Des Moines	9/13/2010	21	43.2	3920
Des Moines	9/14/2010	23	25.8	3900
Des Moines	9/15/2010	19	30.2	3400
Des Moines	9/16/2010	147	32.2	2920
Des Moines	9/17/2010	28	30	2650
Des Moines	9/18/2010			2480
Des Moines	9/19/2010			3140
Des Moines	9/20/2010	1750	38.4	3720
Des Moines	9/21/2010	1633	42.7	5140
Des Moines	9/22/2010	5460	64.2	6380
Des Moines	9/23/2010	1658	54	6700
Des Moines	9/24/2010	1827	58.8	6330
Des Moines	9/25/2010			6410
Des Moines	9/26/2010			7440
Des Moines	9/27/2010	612	43.2	9930
Des Moines	9/28/2010	187	30.6	10300
Des Moines	9/29/2010	90	32.2	10000
Des Moines	9/30/2010	125	31.9	10200
Des Moines	10/1/2010		40.6	10100
Des Moines	10/2/2010			10200
Des Moines	10/3/2010			10500
Des Moines	10/4/2010	3	42.7	10800
Des Moines	10/5/2010	37	46.9	10900
Des Moines	10/6/2010	42	48.2	10800
Des Moines	10/7/2010	34	31.8	10700
Des Moines	10/8/2010	24	41.3	10700
Des Moines	10/9/2010			10600
Des Moines	10/10/2010			10400
Des Moines	10/11/2010	31	28.7	10000
Des Moines	10/12/2010	23	27	10000
Des Moines	10/13/2010	109	31.8	9470
Des Moines	10/14/2010	35	27.7	8620
Des Moines	10/15/2010	14	33.2	7970
Des Moines	10/16/2010			7520
Des Moines	10/17/2010			7310
Des Moines	10/18/2010	13	29.6	6780
Des Moines	10/19/2010	21	18.6	6420
Des Moines	10/20/2010	13	21.3	5950
Des Moines	10/21/2010	13	22.7	5540
Des Moines	10/22/2010	3	22.5	5220
Des Moines	10/23/2010			5020
Des Moines	10/24/2010			4890
Des Moines	10/25/2010	40	22.2	4610
Des Moines	10/26/2010	7766	25	4480
Des Moines	10/27/2010	36	21.9	4440
Des Moines	10/28/2010	21	35.6	4390
Des Moines	10/29/2010	20	29	4370
Des Moines	10/30/2010			4350
Des Moines	10/31/2010			4410
Des Moines	11/1/2010	25	19.1	4410
Des Moines	11/2/2010	17	18.5	4130
Des Moines	11/3/2010	40	19.5	3850
Des Moines	11/4/2010	17	19.2	3660
Des Moines	11/5/2010	19	19.8	3500
Des Moines	11/6/2010			3390
Des Moines	11/7/2010			3390
Des Moines	11/8/2010	12	15.1	2930
Des Moines	11/9/2010	14	14.5	1510
Des Moines	11/10/2010	11	3.3	1480
Des Moines	11/11/2010	11	16	2050
Des Moines	11/12/2010	365	12.3	4680
Des Moines	11/13/2010			5880
Des Moines	11/14/2010			6870
Des Moines	11/15/2010	104620	19.2	7650
Des Moines	11/16/2010	373	13.1	7540
Des Moines	11/17/2010	296	12.2	6900
Des Moines	11/18/2010	313	13.4	6430
Des Moines	11/19/2010	275	11	6090
Des Moines	11/20/2010			6060
Des Moines	11/21/2010			6050
Des Moines	11/22/2010	84	12.5	6040
Des Moines	11/23/2010	65	10.8	5940
Des Moines	11/24/2010		7.17	5510
Des Moines	11/25/2010			5190
Des Moines	11/26/2010			4930
Des Moines	11/27/2010			4540
Des Moines	11/28/2010			4530
Des Moines	11/29/2010	20	7.11	4540
Des Moines	11/30/2010	33	7.27	4510
Des Moines	12/1/2010	20	14.7	4400
Des Moines	12/2/2010	12	10.7	4280
Des Moines	12/3/2010	15	6.48	3740
Des Moines	12/4/2010			2900
Des Moines	12/5/2010			3360
Des Moines	12/6/2010	11	7.41	3070
Des Moines	12/7/2010	20	5.8	2870
Des Moines	12/8/2010	25	5.57	2000
Des Moines	12/9/2010	48	5.1	1900
Des Moines	12/10/2010	23	6.05	2220
Des Moines	12/11/2010			3050
Des Moines	12/12/2010			3530
Des Moines	12/13/2010	9	4.17	3290
Des Moines	12/14/2010	19	5.61	2040
Des Moines	12/15/2010	35	6.89	1430
Des Moines	12/16/2010	21	3.11	1520
Des Moines	12/17/2010	24	4.35	1560
Des Moines	12/18/2010			1390
Des Moines	12/19/2010			1720
Des Moines	12/20/2010	24	5.34	2270
Des Moines	12/21/2010	11	4.24	2270
Des Moines	12/22/2010	19	3.73	2260
Des Moines	12/23/2010		4.28	2380
Des Moines	12/24/2010			2520
Des Moines	12/25/2010			2500
Des Moines	12/26/2010			2510
Des Moines	12/27/2010			2550
Des Moines	12/28/2010	20	4.21	2310
Des Moines	12/29/2010	15	3.95	2070
Des Moines	12/30/2010		5.06	2140
Des Moines	12/31/2010			2580
Des Moines	1/1/2011			3370
Des Moines	1/2/2011			2860
Des Moines	1/3/2011	12	4.26	2250
Des Moines	1/4/2011	23	3.73	2200
Des Moines	1/5/2011	13	4.53	2360
Des Moines	1/6/2011	13	4.11	2680
Des Moines	1/7/2011	16	4.91	2660
Des Moines	1/8/2011			2660
Des Moines	1/9/2011			2540
Des Moines	1/10/2011	28	4.16	2190
Des Moines	1/11/2011	49	4.42	1920
Des Moines	1/12/2011	19	4.86	1990
Des Moines	1/13/2011	48	4.95	1890
Des Moines	1/14/2011	115	5.27	1760
Des Moines	1/15/2011			1760
Des Moines	1/16/2011			1760
Des Moines	1/17/2011	76	6.3	1760
Des Moines	1/18/2011	99	2.64	1760
Des Moines	1/19/2011	33	3.26	1630
Des Moines	1/20/2011	96	3.82	1430
Des Moines	1/21/2011	47	3.68	1610
Des Moines	1/22/2011			1770
Des Moines	1/23/2011			1510
Des Moines	1/24/2011	101	4.51	1210
Des Moines	1/25/2011	71	3.3	1320
Des Moines	1/26/2011	72	2.52	1480
Des Moines	1/27/2011	28	2.99	1480
Des Moines	1/28/2011	26	3.26	1370
Des Moines	1/29/2011			1230
Des Moines	1/30/2011			1230
Des Moines	1/31/2011	77	2.79	1240
Des Moines	2/1/2011	140	3.87	1380
Des Moines	2/2/2011	16	3.87	1680
Des Moines	2/3/2011	35	3.41	1650
Des Moines	2/4/2011	61	3.23	1240
Des Moines	2/5/2011			1170
Des Moines	2/6/2011			1110
Des Moines	2/7/2011	138	3.09	948
Des Moines	2/8/2011	44	3.47	758
Des Moines	2/9/2011	66	4.25	621
Des Moines	2/10/2011	34	4.14	617
Des Moines	2/11/2011	20	2.8	1580
Des Moines	2/12/2011			1950
Des Moines	2/13/2011			1630
Des Moines	2/14/2011	179	4.35	1210
Des Moines	2/15/2011	126	9.57	1450
Des Moines	2/16/2011	215	11.4	2210
Des Moines	2/17/2011	157	27.4	3490
Des Moines	2/18/2011	162	38.6	5300
Des Moines	2/19/2011			6890
Des Moines	2/20/2011			7780
Des Moines	2/21/2011	82	24.6	8790
Des Moines	2/22/2011	153	33.3	10300
Des Moines	2/23/2011	387	44.8	12500
Des Moines	2/24/2011	131	80.7	13400
Des Moines	2/25/2011	71	78.5	12800
Des Moines	2/26/2011			10700
Des Moines	2/27/2011			8120
Des Moines	2/28/2011	17	33.8	5880
Des Moines	3/1/2011	15	20.7	6010
Des Moines	3/2/2011	8	28.9	6490
Des Moines	3/3/2011	3	24.7	6510
Des Moines	3/4/2011	19	23	5660
Des Moines	3/5/2011			4770
Des Moines	3/6/2011			4750
Des Moines	3/7/2011	185	15.7	4720
Des Moines	3/8/2011	15	13.6	4470
Des Moines	3/9/2011	22	13.3	4460
Des Moines	3/10/2011	6	14.2	4730
Des Moines	3/11/2011	2	34.1	4240
Des Moines	3/12/2011			4190
Des Moines	3/13/2011			4640
Des Moines	3/14/2011	1	10.8	5150
Des Moines	3/15/2011	4	10.5	5690
Des Moines	3/16/2011	0	12.4	5440
Des Moines	3/17/2011	6	16.1	5320
Des Moines	3/18/2011	2	16.3	5480
Des Moines	3/19/2011			6110
Des Moines	3/20/2011			7700
Des Moines	3/21/2011	16	31.1	8270
Des Moines	3/22/2011	12	24.4	8140
Des Moines	3/23/2011	43	43.1	9590
Des Moines	3/24/2011	24	43.9	10700
Des Moines	3/25/2011	10	33.8	11800
Des Moines	3/26/2011			11900
Des Moines	3/27/2011			11400
Des Moines	3/28/2011	30	38.2	10900
Des Moines	3/29/2011	12	44.2	10400
Des Moines	3/30/2011	11	27.2	10400
Des Moines	3/31/2011	11	30.5	10600
Des Moines	4/1/2011	11	27.2	10900
Des Moines	4/2/2011			10900
Des Moines	4/3/2011			10900
Des Moines	4/4/2011	15	34.6	10900
Des Moines	4/5/2011	4	45.9	10800
Des Moines	4/6/2011	24	36.6	10400
Des Moines	4/7/2011	3	34.8	9480
Des Moines	4/8/2011	23	81	9240
Des Moines	4/9/2011			9170
Des Moines	4/10/2011			8610
Des Moines	4/11/2011	6	40.8	8110
Des Moines	4/12/2011	6	37	8280
Des Moines	4/13/2011	2	24.6	9550
Des Moines	4/14/2011	2	32.5	10100
Des Moines	4/15/2011	20	35.7	9460
Des Moines	4/16/2011			9960
Des Moines	4/17/2011			10000
Des Moines	4/18/2011	40	42.3	9110
Des Moines	4/19/2011	34	34.6	9060
Des Moines	4/20/2011	517	48.8	5490
Des Moines	4/21/2011	395	39.6	6260
Des Moines	4/22/2011	234	42.4	7740
Des Moines	4/23/2011			10700
Des Moines	4/24/2011			12600
Des Moines	4/25/2011	40	25.6	13000
Des Moines	4/26/2011	99	20.2	12800
Des Moines	4/27/2011	176	32.5	10700
Des Moines	4/28/2011	140	37.5	10300
Des Moines	4/29/2011	37	31.8	10200
Des Moines	4/30/2011			10200
Des Moines	5/1/2011			10200
Des Moines	5/2/2011	10	22.1	10100
Des Moines	5/3/2011	14	17.2	10100
Des Moines	5/4/2011	4	19	9320
Des Moines	5/5/2011	5	16.4	8480
Des Moines	5/6/2011	9	19.7	8490
Des Moines	5/7/2011			8460
Des Moines	5/8/2011			8430
Des Moines	5/9/2011	9	17.7	8410
Des Moines	5/10/2011	10	11.8	8560
Des Moines	5/11/2011	9	11.2	8770
Des Moines	5/12/2011	186	13.8	8900
Des Moines	5/13/2011	323	19.2	8870
Des Moines	5/14/2011			8730
Des Moines	5/15/2011			8790
Des Moines	5/16/2011	200	16.4	8710
Des Moines	5/17/2011	26	11.3	8650
Des Moines	5/18/2011	17	9.45	8590
Des Moines	5/19/2011	12	12.2	8530
Des Moines	5/20/2011	10	15.3	8630
Des Moines	5/21/2011			8870
Des Moines	5/22/2011			8950
Des Moines	5/23/2011	134	16.9	8900
Des Moines	5/24/2011	52	15.4	9400
Des Moines	5/25/2011	2780	90.7	11500
Des Moines	5/26/2011	1090	42.2	10900
Des Moines	5/27/2011	259	25.8	10900
Des Moines	5/28/2011			10800
Des Moines	5/29/2011			10800
Des Moines	5/30/2011			10800
Des Moines	5/31/2011	67	17.7	11800
Des Moines	6/1/2011	63	10.2	12800
Des Moines	6/2/2011	42	8.7	13000
Des Moines	6/3/2011	41	11.3	13000
Des Moines	6/4/2011			12900
Des Moines	6/5/2011			12800
Des Moines	6/6/2011	21	6.44	12800
Des Moines	6/7/2011	17	6.07	12000
Des Moines	6/8/2011	10	8.72	10200
Des Moines	6/9/2011	428	8.87	9950
Des Moines	6/10/2011	3640	205	10500
Des Moines	6/11/2011			9970
Des Moines	6/12/2011			9580
Des Moines	6/13/2011	292	15.9	9380
Des Moines	6/14/2011	4820	50.6	10700
Des Moines	6/15/2011	3744	41.9	10700
Des Moines	6/16/2011	185	31.6	10700
Des Moines	6/17/2011	90	18.1	11100
Des Moines	6/18/2011			11900
Des Moines	6/19/2011			12100
Des Moines	6/20/2011	8164	106	13400
Des Moines	6/21/2011	1610	62.1	13500
Des Moines	6/22/2011	646	22.9	13200
Des Moines	6/23/2011	268	14.3	12900
Des Moines	6/24/2011	96	15.6	12900
Des Moines	6/25/2011			13100
Des Moines	6/26/2011			13100
Des Moines	6/27/2011	1414	29.9	13700
Des Moines	6/28/2011	866	16.2	13600
Des Moines	6/29/2011	172	17.2	13600
Des Moines	6/30/2011	75	17.2	13600
Des Moines	7/1/2011	51	13.9	13600
Des Moines	7/2/2011			13500
Des Moines	7/3/2011			13400
Des Moines	7/4/2011			13300
Des Moines	7/5/2011	37	7.51	13300
Des Moines	7/6/2011	31	7.36	13100
Des Moines	7/7/2011	39	6.08	13100
Des Moines	7/8/2011	38	5.85	13000
Des Moines	7/9/2011			12900
Des Moines	7/10/2011			12800
Des Moines	7/11/2011	228	7.33	12800
Des Moines	7/12/2011	272	8.23	12700
Des Moines	7/13/2011	78	6.92	12500
Des Moines	7/14/2011	39	6.68	12300
Des Moines	7/15/2011	32	7.17	12300
Des Moines	7/16/2011			12200
Des Moines	7/17/2011			12100
Des Moines	7/18/2011	17	10.5	12100
Des Moines	7/19/2011	11	6.75	12500
Des Moines	7/20/2011	9	6.22	12400
Des Moines	7/21/2011	3	5.97	12400
Des Moines	7/22/2011	488	11.9	12400
Des Moines	7/23/2011			12300
Des Moines	7/24/2011			12100
Des Moines	7/25/2011	5	9.47	12000
Des Moines	7/26/2011	6	10.1	11500
Des Moines	7/27/2011	5	7.96	11000
Des Moines	7/28/2011	4	9.04	10700
Des Moines	7/29/2011	2	8.22	10200
Des Moines	7/30/2011			9660
Des Moines	7/31/2011			9390
Des Moines	8/1/2011	6	12.6	8570
Des Moines	8/2/2011	5	9.17	7740
Des Moines	8/3/2011	7	9.25	7460
Des Moines	8/4/2011	6	10.6	7210
Des Moines	8/5/2011	10	10.5	6980
Des Moines	8/6/2011			6910
Des Moines	8/7/2011			6690
Des Moines	8/8/2011	35	13.7	6260
Des Moines	8/9/2011	11	12.4	5990
Des Moines	8/10/2011	5	19.7	5890
Des Moines	8/11/2011	6	14.1	5260
Des Moines	8/12/2011	3	14.9	4460
Des Moines	8/13/2011			4220
Des Moines	8/14/2011			3530
Des Moines	8/15/2011	13	19.6	2360
Des Moines	8/16/2011	31	27.9	2080
Des Moines	8/17/2011	20	25.9	2130
Des Moines	8/18/2011	7	20	1950
Des Moines	8/19/2011	41	19.5	1580
Des Moines	8/20/2011			1560
Des Moines	8/21/2011			1550
Des Moines	8/22/2011	10	15.2	1500
Des Moines	8/23/2011	7	11	1360
Des Moines	8/24/2011	4	12.3	1160
Des Moines	8/25/2011	6	16.4	908
Des Moines	8/26/2011	29	13	975
Des Moines	8/27/2011			848
Des Moines	8/28/2011			801
Des Moines	8/29/2011	7	10.7	723
Des Moines	8/30/2011	9	10.6	849
Des Moines	8/31/2011	613	21.7	821
Des Moines	9/1/2011	84	18.5	850
Des Moines	9/2/2011	41	14.4	843
Des Moines	9/3/2011			877
Des Moines	9/4/2011			2130
Des Moines	9/5/2011			577
Des Moines	9/6/2011	28	14.6	648
Des Moines	9/7/2011	27	18.1	750
Des Moines	9/8/2011	16	22.2	648
Des Moines	9/9/2011	17	13.4	607
Des Moines	9/10/2011			608
Des Moines	9/11/2011			607
Des Moines	9/12/2011	6	8.91	611
Des Moines	9/13/2011	8	21	600
Des Moines	9/14/2011	5	14.5	549
Des Moines	9/15/2011	5	13.4	447
Des Moines	9/16/2011	5	12.3	419
Des Moines	9/17/2011			379
Des Moines	9/18/2011			362
Des Moines	9/19/2011	91	13.4	457
Des Moines	9/20/2011	41	20.6	651
Des Moines	9/21/2011	12	25.1	621
Des Moines	9/22/2011	16	17.4	533
Des Moines	9/23/2011	10	14.6	460
Des Moines	9/24/2011			450
Des Moines	9/25/2011			428
Des Moines	9/26/2011	10	16.8	382
Des Moines	9/27/2011	9	14.9	376
Des Moines	9/28/2011	13	14	351
Des Moines	9/29/2011	5	12.2	354
Des Moines	9/30/2011	6	14.7	404
Des Moines	10/1/2011			348
Des Moines	10/2/2011			300
Des Moines	10/3/2011	2	11.5	346
Des Moines	10/4/2011	10	15.4	364
Des Moines	10/5/2011	16	13.7	366
Des Moines	10/6/2011	5	15	308
Des Moines	10/7/2011	6	16.4	254
Des Moines	10/8/2011			273
Des Moines	10/9/2011			259
Des Moines	10/10/2011	10	24.6	258
Des Moines	10/11/2011	10	19.5	277
Des Moines	10/12/2011	19	19.8	321
Des Moines	10/13/2011	4570	27.9	319
Des Moines	10/14/2011	816	20	293
Des Moines	10/15/2011			294
Des Moines	10/16/2011			291
Des Moines	10/17/2011	26	10.5	290
Des Moines	10/18/2011	42	8.87	295
Des Moines	10/19/2011	32	10.3	286
Des Moines	10/20/2011	22	10.2	281
Des Moines	10/21/2011	19	10.8	286
Des Moines	10/22/2011			294
Des Moines	10/23/2011			299
Des Moines	10/24/2011	25	14.2	286
Des Moines	10/25/2011	12	13.2	303
Des Moines	10/26/2011	13	14.7	288
Des Moines	10/27/2011	16	12.4	291
Des Moines	10/28/2011	9	12.9	291
Des Moines	10/29/2011			291
Des Moines	10/30/2011			295
Des Moines	10/31/2011	6	11.6	296
Des Moines	11/1/2011	7	12.2	293
Des Moines	11/2/2011	13	12	330
Des Moines	11/3/2011	1300	17.1	319
Des Moines	11/4/2011	384	13.5	303
Des Moines	11/5/2011			309
Des Moines	11/6/2011			311
Des Moines	11/7/2011	21	12.4	306
Des Moines	11/8/2011	365	10.6	340
Des Moines	11/9/2011	488	15.6	494
Des Moines	11/10/2011	649	20.4	384
Des Moines	11/11/2011	387	3.9	335
Des Moines	11/12/2011			315
Des Moines	11/13/2011			300
Des Moines	11/14/2011	20	9.84	312
Des Moines	11/15/2011	9	9.77	341
Des Moines	11/16/2011	9	9.04	338
Des Moines	11/17/2011	4	8.42	334
Des Moines	11/18/2011	1	8.32	335
Des Moines	11/19/2011			331
Des Moines	11/20/2011			318
[truncated: 10,503 more rows]
