# Supplementary material for: Turbidity and streamflow as real-time indicators of microbial risk for aquatic recreators
Source: Environ Monit Assess. 2026 Apr 28;198(5):513. doi: 10.1007/s10661-026-15370-6 (PMC13124811; doi:10.1007/s10661-026-15370-6)
Supplement: Supplementary file 1 — (ZIP 11.0 MB) [file 10661_2026_15370_MOESM1_ESM.zip › supplemental/python scripts/Water Trails Logit Model_python script.txt]

#!/usr/bin/env python3
# -*- coding: utf-8 -*-
"""
Water Trails E coli Surrogacy
Analysis and Figures for Manuscript
@author: Elliot Anderson
"""

### Libraries needed to run the script
# Libraries used in all scripts
import numpy as np #numpy library 
import pandas as pd #pandas library 
import matplotlib.pyplot as plt #matplotlib library
import seaborn as sns #seaborn library
sns.set(style='white') #seaborn  formatting; set style to limit non-data ink
sns.set_style("ticks", {"xtick.major.size": 6, "ytick.major.size": 6}) #seaborn formatting; set outer tick marks
# Additional libraries needed for this script
import dataretrieval.nwis as nwis #tool for USGS data retrieval; MAY NEED TO INSTALL THIS!
import datetime #tool for working with datetime datatypes
import requests #used for API implementation
from pandas.api.types import is_numeric_dtype #check data type of pandas series
import math #tool for checking if values are nan
from sklearn import linear_model
from sklearn import metrics
from sklearn.linear_model import LinearRegression
from sklearn.linear_model import LogisticRegression
import statsmodels.api as sm
import scipy.stats as stats
import itertools

### Metadata importing and organization
# Define Project Directory
Path = '//itf-rs-store14.hpc.uiowa.edu/igs/Active/Anderson/Water Trails/paper/analysis/' #overall file of analysis
MetaFolder = 'metadata/' #folder with project metadata
WQFolder = 'water quality/' #folder with project metadata
TurbFolder = 'turbidity/' #folder to hold project input files
ModelFolder = 'models/' #folder to hold project input files

# Table of sites (site metadata)
SiteTable = pd.read_csv(Path+MetaFolder+'SiteTable' + '.csv', header=0) #import site metadata as dataframe
SiteTable = SiteTable.sort_values('Short Name', ascending=True) #get list of sites for analysis
SiteTable['USGSid'] = SiteTable['USGSid'].astype(str).str.zfill(8) #add leading 0s to ids
sites = SiteTable['Short Name'].to_list() #get list of sites 
IWQISids = SiteTable['IWQISid'].to_list() #get list of IWQIS ids
USGSids = SiteTable['USGSid'].to_list() #get list of site ids (8 digit USGS numbers)
areas = SiteTable['Area_km2'].to_list() #get list of areas in km2
USGS_dict = pd.Series(SiteTable['Short Name'].values,index=SiteTable['USGSid']).to_dict() #get dictionary of site names
IWQIS_dict = pd.Series(SiteTable['Short Name'].values,index=SiteTable['IWQISid']).to_dict() #get dictionary of site names

# Table of Analytes and
AnalyteTable = pd.read_csv(Path+MetaFolder+'Analytes' + '.csv', header=0) #import site metadata as dataframe
analytes = AnalyteTable['Short Name'].to_list() #get list of analytes
units_dict = pd.Series(AnalyteTable['Short Name'].values,index=AnalyteTable['unit']).to_dict() #get dictionary of units

# Table of Thresholds
ThreshTable = pd.read_csv(Path+MetaFolder+'Thresholds' + '.csv', header=0) #import site metadata as dataframe
threshs = ThreshTable['Value'].to_list() #get list of tresholds
class_dict = units_dict = pd.Series(ThreshTable['Value'].values,index=ThreshTable['name']).to_dict() #get dict of class names
thresh0, thresh1 = threshs[0], threshs[1]


### Import Water Quality Data
# Water Quality Dataframe
WQ = pd.read_csv(Path+WQFolder+'WQ' + '.csv', header=0) #IMPORT WQ file
WQ['Date'] = pd.to_datetime(WQ['Date']) #convert date column to python date format
remove_str = list('[Adra*ocl+@E<>bnm ]')
#for i in range(0,len(WQ)):
#    WQ.loc[i,'E coli'] = pd.to_numeric(WQ.loc[i,'E coli']).replace('[<>]','')) #convert E coli to numeric
for s in remove_str:
    WQ['E coli'] = WQ['E coli'].str.replace(s,'')
WQ['E coli'] = pd.to_numeric(WQ['E coli'])
WQ['E coli'] = WQ['E coli'].replace(0,0.5) #replace 0 values to help with log plotting
WQ_count = pd.pivot_table(WQ, index='Site', values=analytes, aggfunc='count')

# Import and Preprocess IWQIS turbidity data (assumes IWQIS data is daily values)
turb_cols = ['site_uid','datetime','turbi_mean'] #define columns in raw turbidity dataframe to keep
turb_raw = pd.read_csv(Path+TurbFolder+'WQS0092_WQS0098_dts12' + '.csv', header=0) #IMPORT DAILY IWQIS file
turb_raw = turb_raw[turb_cols] #only keep specified columns
turb_raw = turb_raw.dropna(how='any', axis=0) #drop null values
turb_raw['datetime'] = pd.to_datetime(turb_raw['datetime'], utc=True) #convert to python datetime
turb_raw['datetime'] = turb_raw['datetime'].dt.tz_convert('US/Central') #convert to US Central
turb_raw['datetime'] = turb_raw['datetime'].dt.tz_localize(None) #remove timezone
turb_raw = turb_raw.drop_duplicates(subset=['site_uid','datetime']) #drop dulicated sites/datetimes
turb_raw = turb_raw.sort_values(by='datetime', ascending=True) #sort values by datatime
turb_piv = pd.pivot(turb_raw, index='datetime', columns='site_uid').droplevel(0, axis=1) #pivot values to new table
turb_piv = turb_piv.rename(columns=IWQIS_dict) #rename columns
turb_start = turb_piv.index.min().date() #get first day with turbidity
turb_end = turb_piv.index.max().date() #get final day with turibidty
idx = pd.date_range(turb_start, turb_end, freq='15min') #get list of 15 min timestamps from start day to end day
Turb = turb_piv.reindex(idx) #get new dataframe with index every 15 minutes


### Preprocess and Plot Source Data
df = WQ.copy()
for s in analytes:
    df[s+'_log'] = np.log(df[s])
df['status0'] = np.where(df['E coli'] >= thresh0, int(1), int(0))
df['status0'] = np.where(df['E coli'].isnull(), np.nan, df['status0'])
df['status1'] = np.where(df['E coli'] >= thresh1, int(1), int(0))
df['status1'] = np.where(df['E coli'].isnull(), np.nan, df['status1'])
df_count = pd.pivot_table(df, aggfunc='count', index='Site', columns=['status0','status1'], values='E coli')
dfD = df[df['Site'] == 'Des Moines']
dfR = df[df['Site'] == 'Raccoon']


## Plot E Coli Collected Samples
g, ax = plt.subplots(nrows=1, ncols=2, figsize=(12,5), sharey=False, sharex=False)
g.suptitle("E coli Samples", fontsize=16)

#Plot 1: Des Moines
ax[0].scatter(dfD['Date'], dfD['E coli'], s=8, alpha=.5, facecolors='none', edgecolors='#06470c')
ax[0].axhline(thresh0, color='#c65102', ls='--', label='Class A1')
ax[0].axhline(thresh1, color='#8f1402', ls='--', label='Class A2')  
ax[0].text(0.05, 0.9, 'n = '+str(dfD['E coli'].count()), fontsize=12,
             horizontalalignment='left',verticalalignment='bottom',transform=ax[0].transAxes)
ax[0].set_yscale('log')
ax[0].set_title('Des Moines', fontsize=14)
ax[0].set_xlabel('', fontsize=0)
ax[0].set_ylabel('E coli (MPN/100mL)', fontsize=13)        
   
#Plot 2: Raccoon
ax[1].scatter(dfR['Date'], dfR['E coli'], s=8, alpha=.5, facecolors='none', edgecolors='#06470c')
ax[1].axhline(thresh0, color='#c65102', ls='--')
ax[1].axhline(thresh1, color='#8f1402', ls='--')  
ax[1].text(0.05, 0.9, 'n = '+str(dfR['E coli'].count()), fontsize=12,
             horizontalalignment='left',verticalalignment='bottom',transform=ax[1].transAxes)
ax[1].set_yscale('log')
ax[1].set_title('Raccoon', fontsize=14)
ax[1].set_xlabel('', fontsize=0)
ax[1].set_ylabel('', fontsize=0)    

g.legend(fontsize=13, frameon=False, bbox_to_anchor=(.47, .82))
plt.tight_layout()
g.savefig(Path+WQFolder+"EcoliSamples"+".png", bbox_inches='tight', dpi=600)
plt.show()        


## Calculate and Plot Load Duration Curves


## Plot classificaton map
# Create seperate dataframes based on Ecoli
AboveD0 = dfD[dfD["status0"] == 1]
BelowD0 = dfD[dfD["status0"] == 0]
AboveD1 = dfD[dfD["status1"] == 1]
BelowD1 = dfD[dfD["status1"] == 0]            
AboveR0 = dfR[dfR["status0"] == 1]
BelowR0 = dfR[dfR["status0"] == 0]
AboveR1 = dfR[dfR["status1"] == 1]
BelowR1 = dfR[dfR["status1"] == 0]            

## Plot E Coli Collected Samples
g, ax = plt.subplots(nrows=2, ncols=2, figsize=(10,10), sharey=False, sharex=False)
g.suptitle("E coli Threshold Classification", fontsize=16)

#Plot 1: Des Moines 235
ax[0,0].scatter(x=BelowD0['Flow_log'], y=BelowD0['Turb_log'], s=10, facecolors='none', edgecolors='blue',
            label="< "+str(thresh0)+" Ecoli", alpha=0.5)
ax[0,0].scatter(x=AboveD0['Flow_log'], y=AboveD0['Turb_log'], s=10, facecolors='none', edgecolors='red',
            label="> "+str(thresh0)+" Ecoli", alpha=0.5)
ax[0,0].set_title('Des Moines 235 E Coli', fontsize=14)
ax[0,0].set_xlabel('', fontsize=0)
ax[0,0].set_ylabel('', fontsize=0)   
ax[0,0].legend(frameon=False)     
   
#Plot 2: Raccoon 235
ax[0,1].scatter(x=BelowR0['Flow_log'], y=BelowR0['Turb_log'], s=10, facecolors='none', edgecolors='blue',
            label="< "+str(thresh0)+" Ecoli", alpha=.5)
ax[0,1].scatter(x=AboveR0['Flow_log'], y=AboveR0['Turb_log'], s=10, facecolors='none', edgecolors='red',
            label="> "+str(thresh0)+" Ecoli", alpha=.5)
ax[0,1].set_title('Raccoon 235 E Coli', fontsize=14)
ax[0,1].set_xlabel('', fontsize=0)
ax[0,1].set_ylabel('', fontsize=0)     
ax[0,1].legend(frameon=False)  

#Plot 3: Des Moines 2880
ax[1,0].scatter(x=BelowD1['Flow_log'], y=BelowD1['Turb_log'], s=10, facecolors='none', edgecolors='blue',
            label="< "+str(thresh1)+" Ecoli", alpha=.5)
ax[1,0].scatter(x=AboveD1['Flow_log'], y=AboveD1['Turb_log'], s=10, facecolors='none', edgecolors='red',
            label="> "+str(thresh1)+" Ecoli", alpha=.5)
ax[1,0].set_title('Des Moines 2880 E Coli', fontsize=14)
ax[1,0].set_xlabel('', fontsize=0)
ax[1,0].set_ylabel('', fontsize=0)   
ax[1,0].legend(frameon=False)  

#Plot 4: Raccoon 2880
ax[1,1].scatter(x=BelowR1['Flow_log'], y=BelowR1['Turb_log'], s=10, facecolors='none', edgecolors='blue',
            label="< "+str(thresh1)+" Ecoli", alpha=.5)
ax[1,1].scatter(x=AboveR1['Flow_log'], y=AboveR1['Turb_log'], s=10, facecolors='none', edgecolors='red',
            label="> "+str(thresh1)+" Ecoli", alpha=.5)
ax[1,1].set_title('Raccoon 2880 E Coli', fontsize=14)
ax[1,1].set_xlabel('', fontsize=0)
ax[1,1].set_ylabel('', fontsize=0)   
ax[1,1].legend(frameon=False)  

g.supxlabel('ln[Flow (cfs)]', fontsize=14)
g.supylabel('ln[Turbidity (NTU)]', fontsize=14)
plt.tight_layout()
#g.savefig(Path+WQFolder+"Classification"+".png", bbox_inches='tight', dpi=600)
plt.show()             


### Create Logit Models
x_vars = [["Turb_log"], ["Flow_log"], ["Turb_log", "Flow_log"]] #independent variables
y_vars = [["status0"], ["status1"]]


#Logit model probability outputs
Values = []

probs = np.round(np.arange(.05,1,.05),decimals=2)
ProbThresh = pd.DataFrame(data=probs, columns=['Prob'])


for y_var in y_vars:

    thresh_model = threshs[y_vars.index(y_var)]    

    for s in sites:    
    
        for x in x_vars:
    
            ### Logistic Regression
            d = df[df['Site'] == s] #make copy of original dataframe to use in loop
            d = d.dropna(axis=0, subset=x+y_var) #get rid of rows with blank x or y variables
            
            #Define model variables
            X = d[x] #define independant variable matrix
            X.insert(loc=0, column="Intercept", value=1) #insert column to add intercept term
            y = d[y_var] #define dependent variable matrix
            
            #Call and fit the linear regression model
            logit = sm.Logit(y, X)
            logit2 = logit.fit()
            #logit2 = logit.fit_regularized()
            #logit = LogisticRegression()
            #logit2 = logit.fit(X, y)
            
                
            #Save regression output to .csv
            with open(s+str(thresh_model)+str(x)+'Logit.csv', 'w') as fh:
                fh.write(logit2.summary().as_csv())
              
            #View model results
            print(logit2.summary()) #print summary of model results
            text = 'R2 = '+str(round(logit2.prsquared,2))+"; p = "+str(round(logit2.pvalues[-1],4))
            xlevel = -logit2.params[0]/logit2.params[1]
            xleveltext = str(round(np.exp(xlevel),1))
            level50 = np.exp(xlevel)
    
            #Plot the regression line (if using 1 dependent variable)
            if len(x) == 1:
                plt.figure(figsize=(7,5)) #set figure dimensions
                g = sns.regplot(x=X[x], y=y[y_var], logistic=True, y_jitter=0.01, truncate=False,
                                color="brown", scatter_kws={'facecolors':'none','s':8,'alpha':0.4},
                                line_kws={'linewidth':1.5}) #plot scatter plot with linear regression
                if x[0] == "Flow": #define units for x-axis
                    units = "(cfs)"
                else: units = "(NTU)"
                g.set(xlabel='ln['+x[0]+" "+units+']', ylabel='P(E. coli '+r'$\geq$'+' '+str(thresh_model)+' MPN/100ml)') #set axes labels
                plt.title(s+" - E. coli Logistic Regression", y=1.01, fontsize=14) #set plot title
                #plt.xlim(np.log(min(df[x[0]])/2), np.log(max(df[x[0]])+100)) #set limits to xaxis to add some padding aroun datapoints
                g.axvline(xlevel, color='#dbb40c', ls='--', label='P(X)=0.5 at '+xleveltext+" "+units)
                #g.text(0.95,0.85,text,horizontalalignment='right',verticalalignment='bottom',transform =g.transAxes,fontsize=12) #add text to plot
                plt.legend(frameon=False, fontsize=13) #show legend
                plt.tight_layout() #use tight layout configuration
                fig = g.get_figure()
                #fig.savefig(s+str(thresh_model)+str(x)+"_LogitPlot.png",bbox_inches='tight',dpi=600) #save plot image; dpi sets resolution
                plt.show()
    
    
            #Calculate logit model results
            pred = logit2.predict(X) #get predictions of model
            cutoff = 0.5 #define probabily to classify datapoints
            pred = np.where(pred >= cutoff, 1, 0) #convert probabilites to classification
            
            #Confusion Matrix
            class_names = ["Below "+str(thresh_model),"Above "+str(thresh_model)] #define class category names
            cm = metrics.confusion_matrix(y, pred) #calculate confusion matrix
            fig, ax = plt.subplots(figsize=(6,5)) #set figure dimensions
            sns.heatmap(pd.DataFrame(cm), annot=True, cmap="YlGnBu", fmt='g') #plot heatmap of confusion matrix
            ax.set_xticklabels(class_names) #set xlabels as class names
            ax.set_yticklabels(class_names) #set xlabels as class names
            for label in ax.get_yticklabels():
                label.set_verticalalignment('center') #center ytick labels
            ax.xaxis.set_label_position("top") #move xaxis to top
            plt.title(s+str(x)+' - Confusion matrix', y=1.1, fontsize=14) #set figure overall title
            plt.ylabel('True', fontsize=13) #set ylabel
            plt.xlabel('Predicted', fontsize=13) #set xlabel
            fig.savefig(s+str(thresh_model) + "Vs" + ''.join(x) + "_ConMatrixLog.png",bbox_inches='tight',dpi=600) #save plot image; dpi sets resolution
            plt.show()
            
            
            values = [y_var,s,x,level50]
            Values.append(values)

Values = pd.DataFrame(Values, columns=['threshold','site','x_var','level'])
Values.to_csv('Model50level.csv', header=True, index=False)
Values['x_var'] = Values['x_var'].astype(str)
Val_final = Values[Values['x_var'] == "['Turb_log']"]
finals = Val_final['level'].to_list()


dfD = dfD.dropna(subset='E coli')


## Plot Models
g, ax = plt.subplots(nrows=2, ncols=2, figsize=(10,8), sharey=False, sharex=False)
g.suptitle("Logit Model Results", fontsize=16)

#Plot 1: Des Moines 235
sns.regplot(x=dfD[['Turb_log']], y=dfD[['status0']], logistic=True, y_jitter=0.02, truncate=False,
            color="brown", scatter_kws={'facecolors':'none','s':8,'alpha':0.4},
            line_kws={'linewidth':1.5}, ax=ax[0,0]) #plot scatter plot with linear regression
ax[0,0].axvline(np.log(finals[0]), color='#dbb40c', ls='--', label='P(X)=0.5 at '+str(round(finals[0],1))+" NTU")
ax[0,0].set_title('Des Moines', fontsize=14)
ax[0,0].set_xlabel('', fontsize=0)
ax[0,0].set_ylabel('P(E. coli '+r'$\geq$'+' '+str(thresh0)+' MPN/100mL)', fontsize=14) 
ax[0,0].legend(frameon=False)  
   
#Plot 2: Raccoon 235
sns.regplot(x=dfR['Turb_log'], y=dfR['status0'], logistic=True, y_jitter=0.02, truncate=False,
                color="brown", scatter_kws={'facecolors':'none','s':8,'alpha':0.4},
                line_kws={'linewidth':1.5}, ax=ax[0,1]) #plot scatter plot with linear regression
ax[0,1].axvline(np.log(finals[1]), color='#dbb40c', ls='--', label='P(X)=0.5 at '+str(round(finals[1],1))+" NTU")
ax[0,1].set_title('Raccoon', fontsize=14)
ax[0,1].set_xlabel('', fontsize=0)
ax[0,1].set_ylabel('', fontsize=0) 
ax[0,1].legend(frameon=False)  

#Plot 3: Des Moines 2880
sns.regplot(x=dfD['Turb_log'], y=dfD['status1'], logistic=True, y_jitter=0.02, truncate=False,
                color="brown", scatter_kws={'facecolors':'none','s':8,'alpha':0.4},
                line_kws={'linewidth':1.5}, ax=ax[1,0]) #plot scatter plot with linear regression
ax[1,0].axvline(np.log(finals[2]), color='#dbb40c', ls='--', label='P(X)=0.5 at '+str(round(finals[2],1))+" NTU")
ax[1,0].set_title('', fontsize=0)
ax[1,0].set_xlabel('', fontsize=0)
ax[1,0].set_ylabel('P(E. coli '+r'$\geq$'+' '+str(thresh1)+' MPN/100mL)', fontsize=14)  
ax[1,0].legend(frameon=False)  

#Plot 4: Raccoon 2880
sns.regplot(x=dfR['Turb_log'], y=dfR['status1'], logistic=True, y_jitter=0.02, truncate=False,
                color="brown", scatter_kws={'facecolors':'none','s':8,'alpha':0.4},
                line_kws={'linewidth':1.5}, ax=ax[1,1]) #plot scatter plot with linear regression
ax[1,1].axvline(np.log(finals[3]), color='#dbb40c', ls='--', label='P(X)=0.5 at '+str(round(finals[3],1))+" NTU")
ax[1,1].set_title('', fontsize=0)
ax[1,1].set_xlabel('', fontsize=0)
ax[1,1].set_ylabel('', fontsize=0) 
ax[1,1].legend(frameon=False)  

g.supxlabel('ln[Turbidity (NTU)]', fontsize=14)
plt.tight_layout()
g.savefig(Path+"LogitModels"+".png", bbox_inches='tight', dpi=600)
plt.show()      


### Turbidity Implementation

# Integrate Probabilities


turbD = Turb.dropna(subset='Des Moines')
Dcount = len(turbD)
pD0 = len(turbD[turbD['Des Moines'] > finals[0]]) / Dcount
pD1 = len(turbD[turbD['Des Moines'] > finals[2]]) / Dcount

turbR = Turb.dropna(subset='Raccoon')
Rcount = len(turbR)
pR0 = len(turbR[turbR['Raccoon'] > finals[1]]) / Rcount
pR1 = len(turbR[turbR['Raccoon'] > finals[3]]) / Rcount

lD0 = str(round(finals[0],1))+' NTU P(X>0.5) for 235 Ecoli; Exceedance of '+str(round(pD0*100,1))+'%'
lD1 = str(round(finals[2],1))+' NTU P(X>0.5) for 2800 Ecoli; Exceedance of '+str(round(pD1*100,1))+'%'
lR0 = str(round(finals[1],1))+' NTU P(X>0.5) for 235 Ecoli; Exceedance of '+str(round(pR0*100,1))+'%'
lR1 = str(round(finals[3],1))+' NTU P(X>0.5) for 2880 Ecoli; Exceedance of '+str(round(pR1*100,1))+'%'


g, ax = plt.subplots(nrows=2, ncols=1, figsize=(10,7), sharey=False, sharex=False)
g.suptitle("Turbidity Results", fontsize=16)

#Plot 1: Des Moines
ax[0].plot(Turb.index, Turb['Des Moines'], color='#341c02', linewidth=.75)
ax[0].axhline(finals[2], color='#8f1402', ls='--', label=lD1)
ax[0].axhline(finals[0], color='#c65102', ls='--', label=lD0)  
ax[0].set_yscale('log')
ax[0].set_title('Des Moines', fontsize=14)
ax[0].set_xlabel('', fontsize=0)
ax[0].set_ylabel('Turbidity (NTU)', fontsize=13)
ax[0].legend(frameon=False, fontsize=10)          
   
#Plot 2: Raccoon
ax[1].plot(Turb.index, Turb['Raccoon'], color='#341c02', linewidth=.75)
ax[1].axhline(finals[3], color='#8f1402', ls='--', label=lR1)
ax[1].axhline(finals[1], color='#c65102', ls='--', label=lR0)  
ax[1].set_yscale('log')
ax[1].set_title('Raccoon', fontsize=14)
ax[1].set_xlabel('', fontsize=0)
ax[1].set_ylabel('Turbidity (NTU)', fontsize=13)      
ax[1].legend(frameon=False, fontsize=10)  

#g.legend(fontsize=13, frameon=False, bbox_to_anchor=(.47, .82))
plt.tight_layout()
#g.savefig(Path+WQFolder+"TurbResults"+".png", bbox_inches='tight', dpi=600)
plt.show()     


    
      
